# Supplementary material for: Targeted assembly of ectopic kinetochores to induce chromosome‐specific segmental aneuploidies
Source: EMBO J. 2023 Apr 17;42(10):e111587. doi: 10.15252/embj.2022111587 (PMC10183824; doi:10.15252/embj.2022111587)
Supplement: Supplementary file 1 — Expanded View Figures PDF [file EMBJ-42-e111587-s005.xlsx]

## Sheet: Dataset legend
Dataset EV1: Full details of putative sgRNAs and targetable repeats for specifically targeting human chromosomes
sgRNAs include all sequences of lengths N11, N15 and N20 that meet the following criteria; (1) more than 500 sites predicted as a cluster in the target repeat, and (2) no site clusters found in non-target chromosome with >40 sites. Please see methods for complete details. The sgRNAs sheet details all sgRNAs passing these criteria. The targetable repeats sheet details all of the repetitive loci ta…

## Sheet: sgRNAs
sgRNA list
		Co-ordinates of the target cluster in chm13 T2T genome			Number of perfect target sites in…
sgRNA sequence	Target repeat reference	chr	start	end	Target cluster	Secondary cluster on target chr	Primary off target cluster	Summed from all off target clusters	Target repeat type	Notes
ATTCAGACCCCTTTG	1Cen	1	122180000	125120000	1221	600	2	3	centromeric
CTATTGACCTCAAAG	1Cen	1	122670000	124230000	621	900	10	30	centromeric
GGTCAATAGTAGAAA	1Cen	1	122010000	124230000	884	833	11	25	centromeric
TATAAAGTCTGCAAG	1Cen	1	121810000	124200000	961	787	13	59	centromeric
TCTCATAGAGCAGTT	1Cen	1	122390000	123900000	524	636	5	18	centromeric
TGTCGAATTTGCAAG	1Cen	1	122330000	123540000	538	625	4	11	centromeric
TTTCATTCAGCGGTT	1Cen	1	121820000	126290000	1905	3	2	8	centromeric
TTTCTTTTCATTCAG	1Cen	1	121820000	126290000	1916	3	3	17	centromeric
CTGTTTATAAAGTCTGCAAG	1Cen	1	121810000	124200000	944	779	12	46	centromeric
CTTTTTGTCGAATTTGCAAG	1Cen	1	122330000	123540000	530	566	2	6	centromeric
GTTTCCAACGAAGGCCTCAA	1Cen	1	122050000	125120000	1278	500	5	33	centromeric
TAACTTTTCTTTTCATTCAG	1Cen	1	121820000	124620000	1115	645	0	0	centromeric
TGGATATTCAGACCCCTTTG	1Cen	1	122180000	125120000	1209	595	2	3	centromeric
TTCTACTATTGACCTCAAAG	1Cen	1	122670000	124230000	609	870	10	30	centromeric
TTTCCAACGAAGGCCTCAAA	1Cen	1	121880000	125120000	1325	456	3	34	centromeric
TTTCTTCTCATAGAGCAGTT	1Cen	1	122390000	123880000	519	637	5	16	centromeric
TTTCTTTTCATTCAGCGGTT	1Cen	1	121820000	126290000	1889	3	1	5	centromeric
TTTGAGGTCAATAGTAGAAA	1Cen	1	122410000	124230000	702	790	10	19	centromeric
AATAGTAGAAA	1Cen	1	122010000	124230000	890	855	11	286	centromeric
ATTCAGCGGTT	1Cen	1	121820000	126290000	1933	4	2	28	centromeric
TTTTCATTCAG	1Cen	1	121820000	126290000	1927	16	3	199	centromeric
AACACTGTTAGTTGA	2Cen	2	92310000	94670000	3515	0	1	1	centromeric
ATTTGGAGCGCTCTC	2Cen	2	92310000	94670000	1400	0	3	13	centromeric
ATTTGTCTAGCTTTG	2Cen	2	92310000	94670000	2882	0	1	2	centromeric
CAACACTGTTAGTTG	2Cen	2	92310000	94670000	3261	0	6	19	centromeric
CTATCTAGCTTTTAT	2Cen	2	92510000	94670000	1838	110	4	21	centromeric
CTCAGAAGCTTCATT	2Cen	2	92330000	94660000	2686	0	1	1	centromeric
GGACTACGGTGAAAA	2Cen	2	93670000	94670000	624	185	2	6	centromeric
TCTCAGAAGCTTCAT	2Cen	2	92330000	94660000	2660	1	0	0	centromeric
AAACATCACAAAGAAGTTTC	2Cen	2	92310000	94670000	1427	0	2	14	centromeric
AGCATTCTCAGAAGCTTCAT	2Cen	2	92330000	94660000	2557	0	0	0	centromeric
AGCTTCAACACTGTTAGTTG	2Cen	2	92330000	94660000	2233	0	1	2	centromeric
GCATTCTCAGAAGCTTCATT	2Cen	2	92330000	94660000	2598	0	0	0	centromeric
GCTTCAACACTGTTAGTTGA	2Cen	2	92330000	94660000	2617	0	0	0	centromeric
TCTAGCTTTGAGGATTTCGT	2Cen	2	92310000	94670000	2655	0	0	0	centromeric
TCTCAGGACTACGGTGAAAA	2Cen	2	93670000	94670000	572	176	0	0	centromeric
TGCTTCTATCTAGCTTTTAT	2Cen	2	92510000	94670000	1796	102	4	18	centromeric
TGGACATTTGGAGCGCTCTC	2Cen	2	92310000	94670000	1332	0	3	8	centromeric
TGGATATTTGTCTAGCTTTG	2Cen	2	92310000	94670000	2815	0	1	2	centromeric
AGAAGCTTCAT	2Cen	2	92330000	94660000	2759	9	1	87	centromeric
CTAGCTTTTAT	2Cen	2	92510000	94670000	1884	131	10	123	centromeric
GAAGCTTCATT	2Cen	2	92330000	94660000	2793	11	2	116	centromeric
GGAGCGCTCTC	2Cen	2	92310000	94670000	1426	7	3	78	centromeric
GTCTAGCTTTG	2Cen	2	92310000	94670000	2945	2	1	45	centromeric
TCTCAGGACTA	2Cen	2	93670000	94670000	742	378	1	57	centromeric
TTTTGTGGAATTTTC	3Cen	3	91730000	92590000	569	378	1	9	centromeric
CTTTTTGTGGAATTTTCAGG	3Cen	3	91730000	92590000	565	377	1	4	centromeric
GATTGGAAACACTCTTTTTG	3Cen	3	91730000	92590000	838	479	5	14	centromeric
AAAACACTCTTTTTG	4Cen	4	52110000	54870000	1717	536	5	47	centromeric
AAACACTCCTTTTGT	4Cen	4	52140000	54860000	800	204	3	24	centromeric
AACAAGTTTCTGAGA	4Cen	4	52110000	54860000	789	307	2	6	centromeric
AACCGGCTCTATGAA	4Cen	4	52140000	54860000	1200	269	4	16	centromeric
AACTGCTGTGTCAAA	4Cen	4	52110000	54860000	1505	478	2	11	centromeric
AAGAGTGTTTCAAAC	4Cen	4	52140000	54860000	1305	278	4	30	centromeric
AAGAGTGTTTTAAAA	4Cen	4	52140000	54730000	879	247	1	3	centromeric
AAGTGGATATTCGGA	4Cen	4	52110000	54860000	921	275	2	14	centromeric
ACAAATAAGTTTCTG	4Cen	4	52110000	54870000	938	285	2	7	centromeric
AGCTGAACCTTTGTT	4Cen	4	52110000	54860000	802	233	0	0	centromeric
AGGCCTATGGTTAAA	4Cen	4	52110000	54860000	799	229	1	3	centromeric
AGGGATTCGTTGGAA	4Cen	4	52140000	54860000	755	290	0	0	centromeric
ATATAATACATACAT	4Cen	4	50430000	52110000	919	99	1	6	centromeric
ATATAATATATAGTT	4Cen	4	50430000	52110000	1751	178	36	829	centromeric
ATATAATGCATACTT	4Cen	4	50430000	52110000	925	68	34	219	centromeric
ATGTAAAACATACTT	4Cen	4	50430000	52100000	982	51	0	0	centromeric
ATGTAATACATACTT	4Cen	4	50430000	52110000	767	66	1	5	centromeric
ATTCGGATGGCTCTG	4Cen	4	52110000	54860000	925	218	0	0	centromeric
ATTTCGAGCGCTTTG	4Cen	4	52110000	54860000	1549	547	9	56	centromeric
ATTTCGAGCTCTTTG	4Cen	4	52120000	54210000	605	411	1	5	centromeric
ATTTGGATAGCTTAG	4Cen	4	52140000	54860000	772	304	12	43	centromeric
CAGAAAGTGGATATT	4Cen	4	52110000	54860000	918	288	1	5	centromeric
CAGCTCTGTGAATTG	4Cen	4	52110000	54860000	807	243	0	0	centromeric
CATAGAAAATCTAGA	4Cen	4	52110000	54860000	986	310	11	21	centromeric
CTAGTATCTGGAAGT	4Cen	4	52140000	54860000	1028	189	0	0	centromeric
CTCTGAAGATTTCGT	4Cen	4	52140000	54300000	740	389	12	55	centromeric
CTGAAAGTGGATAAT	4Cen	4	52110000	54870000	808	290	4	10	centromeric
CTGCAGGTGGATATG	4Cen	4	52140000	54860000	927	304	6	18	centromeric
CTTAGAGGGATTCGT	4Cen	4	52140000	54860000	758	294	0	0	centromeric
GAAATATCCACTTCC	4Cen	4	52110000	54210000	606	417	2	2	centromeric
GAAATGTCCGCTTCC	4Cen	4	52110000	54240000	596	374	1	1	centromeric
GAGAATGCTTCTTTC	4Cen	4	52110000	54860000	1746	439	1	10	centromeric
GCGCTTTGAGTCCTA	4Cen	4	52140000	54250000	739	424	28	148	centromeric
GCTCTTTGAGGCCTA	4Cen	4	52120000	54860000	793	229	4	183	centromeric
GCTGTATCAAAACCA	4Cen	4	52140000	54810000	785	282	1	1	centromeric
GCTGTGTCAAAAGGA	4Cen	4	52110000	54860000	1517	478	1	3	centromeric
GGATTCGTTGGAAAG	4Cen	4	52140000	54860000	750	291	0	0	centromeric
GGCACTACCTGGAAG	4Cen	4	52110000	54860000	787	240	2	3	centromeric
GGCCTATGGAGAGAA	4Cen	4	52140000	54200000	618	430	2	4	centromeric
GGGATTCGTTGGAAA	4Cen	4	52140000	54860000	751	292	0	0	centromeric
GGTAGAATCTGCAAG	4Cen	4	52110000	54860000	805	242	35	234	centromeric
GTCCTATGGTGAAAA	4Cen	4	52140000	54860000	941	229	8	177	centromeric
TATAATACATACATT	4Cen	4	50430000	52110000	890	101	1	3	centromeric
TATAATATATAGTTT	4Cen	4	50430000	52110000	1569	173	36	736	centromeric
TATAATGCATACTTT	4Cen	4	50430000	52110000	816	64	34	219	centromeric
TATATGAAGATATTC	4Cen	4	52120000	54860000	794	210	2	15	centromeric
TCACTTTGATAGAGC	4Cen	4	52140000	54860000	917	279	0	0	centromeric
TCATTCTGTAGTATC	4Cen	4	52110000	54860000	943	291	6	10	centromeric
TCTAGTATCTGGAAG	4Cen	4	52140000	54860000	1024	202	6	38	centromeric
TCTTTCTCTAGTATC	4Cen	4	52140000	54860000	1029	203	2	14	centromeric
TGTAAAACATACTTT	4Cen	4	50430000	52100000	966	49	1	3	centromeric
TGTAATACATACTTT	4Cen	4	50430000	52110000	761	63	1	3	centromeric
TGTGGAATCAGAAAG	4Cen	4	52110000	54860000	922	291	1	2	centromeric
TTCCTTTCATAGAGC	4Cen	4	52110000	54860000	2408	777	34	201	centromeric
TTCCTTTCTCTCCAT	4Cen	4	52140000	54200000	620	410	2	6	centromeric
TTGATATTTTATGTA	4Cen	4	50430000	52110000	875	47	16	409	centromeric
TTTCCTTTTAACCAT	4Cen	4	52110000	54860000	799	236	2	6	centromeric
TTTGATACAGCATTT	4Cen	4	52110000	54870000	3121	1063	33	167	centromeric
TTTGCATTCAGCTCA	4Cen	4	52140000	54840000	941	296	1	1	centromeric
TTTGGATAGCTTAGA	4Cen	4	52140000	54860000	770	299	2	6	centromeric
AAAACTTCCTTTCATAGAGC	4Cen	4	52140000	54860000	804	284	0	0	centromeric
AAAATGCTGTATCAAAACAA	4Cen	4	52110000	54870000	1398	503	30	148	centromeric
AAAATGCTGTATCAAAACCA	4Cen	4	52140000	54810000	782	279	0	0	centromeric
AAACTGCTGTGTCAAAAGGA	4Cen	4	52110000	54860000	1498	475	1	2	centromeric
AACACTCATTCTGTAGTATC	4Cen	4	52110000	54860000	942	289	6	10	centromeric
AACACTCTTTCTCTAGTATC	4Cen	4	52140000	54860000	1025	202	2	11	centromeric
AACACTTCCTTTCATAGAGC	4Cen	4	52110000	54860000	1592	481	28	131	centromeric
AACATTCACTTTGATAGAGC	4Cen	4	52140000	54860000	913	274	0	0	centromeric
AATCAAGACAGAAGCATTCT	4Cen	4	52120000	54860000	804	218	1	2	centromeric
ACAAAAAGAGTGTTTTAAAA	4Cen	4	52140000	53700000	543	570	0	0	centromeric
ACAGTATATAATACATACAT	4Cen	4	50430000	52110000	653	74	1	1	centromeric
ACAGTATATAATATATAGTT	4Cen	4	50430000	52110000	1541	159	36	735	centromeric
ACAGTATATAATGCATACTT	4Cen	4	50430000	52110000	695	52	34	219	centromeric
ACAGTATGTAAAACATACTT	4Cen	4	50430000	52100000	799	47	0	0	centromeric
ACATCACAAATAAGTTTCTG	4Cen	4	52110000	54870000	938	282	2	6	centromeric
ACGGTATATAATACATACTT	4Cen	4	50520000	51640000	626	247	1	2	centromeric
AGAATCTGCAGGTGGATATG	4Cen	4	52140000	54860000	923	303	0	0	centromeric
AGATATTTCCTTTTAACCAT	4Cen	4	52110000	54860000	799	235	1	1	centromeric
AGCTCGAAATATCCACTTCC	4Cen	4	52110000	54210000	602	412	0	0	centromeric
AGGTTCAGCTCTGTGAATTG	4Cen	4	52110000	54860000	804	236	0	0	centromeric
AGTTTCAACTCTGTTAGTTG	4Cen	4	52140000	54860000	891	258	3	12	centromeric
ATCTTCATAGAAAATCTAGA	4Cen	4	52110000	54860000	799	257	11	20	centromeric
ATTTTAAAACACTCTTTTTG	4Cen	4	52120000	54870000	800	225	1	1	centromeric
CACAGAGCTGAACCTTTGTT	4Cen	4	52110000	54860000	801	230	0	0	centromeric
CAGTATATAATACATACATT	4Cen	4	50430000	52110000	629	74	1	1	centromeric
CAGTATATAATATATAGTTT	4Cen	4	50430000	52110000	1338	144	36	665	centromeric
CAGTATGTAAAACATACTTT	4Cen	4	50430000	52100000	780	45	0	0	centromeric
CATTCTGTAGTATCTGGAAG	4Cen	4	52110000	54860000	902	265	4	5	centromeric
CCACCTGCAGATTCTACAAA	4Cen	4	52110000	54870000	1727	574	2	4	centromeric
CGCTCGAAATGTCCGCTTCC	4Cen	4	52140000	54240000	578	351	0	0	centromeric
CGGCTTCTGTCTAGTTTTTA	4Cen	4	52110000	54860000	791	223	0	0	centromeric
CGGTATATAATACATACTTT	4Cen	4	50520000	51640000	625	246	0	0	centromeric
CTGAAGATTTCGTTGGAAAC	4Cen	4	52140000	54300000	741	386	4	32	centromeric
CTGAGGATTTCGTTGGAAGC	4Cen	4	52110000	54330000	768	376	5	5	centromeric
CTTAGAGGGATTCGTTGGAA	4Cen	4	52140000	54860000	753	289	0	0	centromeric
CTTTCTCTAGTATCTGGAAG	4Cen	4	52140000	54860000	1023	201	2	3	centromeric
CTTTGAGGCCTATGGTTAAA	4Cen	4	52120000	54860000	792	222	1	2	centromeric
CTTTTGGTAGAATCTGCAAG	4Cen	4	52110000	54860000	804	241	14	166	centromeric
CTTTTTGTGGAATCAGAAAG	4Cen	4	52110000	53700000	556	646	1	1	centromeric
GATAGCTCTGAAGATTTCGT	4Cen	4	52140000	54300000	739	389	1	1	centromeric
GATAGCTTAGAGGGATTCGT	4Cen	4	52140000	54860000	757	293	0	0	centromeric
GATAGCTTTGAAGATTTCGT	4Cen	4	52110000	54860000	947	499	11	92	centromeric
GATGGCTCTGAGGATTTCGT	4Cen	4	52110000	54330000	774	371	0	0	centromeric
GATTTTATATGAAGATATTC	4Cen	4	52140000	54860000	778	210	2	10	centromeric
GCAGAAAGAGTGTTTCAAAC	4Cen	4	52140000	54860000	1305	277	3	4	centromeric
GGAATCAGAAAGTGGATATT	4Cen	4	52110000	54860000	917	285	1	1	centromeric
GGAATCTGAAAGTGGATAAT	4Cen	4	52110000	54870000	807	290	0	0	centromeric
GGATATTTGGATAGCTTAGA	4Cen	4	52140000	54860000	769	299	2	3	centromeric
GGCTTCTGTCTAGTTTTTAT	4Cen	4	52110000	54860000	798	241	1	1	centromeric
GGTATTTCCTTTCTCTCCAT	4Cen	4	52140000	54200000	618	404	0	0	centromeric
GTACTTTGATATTTTATGTA	4Cen	4	50760000	52110000	695	182	15	372	centromeric
GTAGGTTTGAAACACTCTTT	4Cen	4	52110000	54410000	661	362	1	1	centromeric
GTTTTAAAACACTCTTTTTG	4Cen	4	52110000	53700000	561	649	5	19	centromeric
TAGAGGGATTCGTTGGAAAG	4Cen	4	52140000	54860000	749	290	0	0	centromeric
TCACAAACAAGTTTCTGAGA	4Cen	4	52110000	54860000	787	237	2	3	centromeric
TCAGAAAGTGGATATTCGGA	4Cen	4	52110000	54860000	911	275	0	0	centromeric
TCTGAAGATTTCGTTGGAAA	4Cen	4	52140000	54300000	742	389	7	48	centromeric
TCTGAGGATTTCGTTGGAAG	4Cen	4	52110000	54330000	768	376	8	9	centromeric
TGATGTTTGCATTCAGCTCA	4Cen	4	52140000	54840000	940	293	0	0	centromeric
TGGACATTTCAAGCGCTTTC	4Cen	4	52110000	54870000	1631	534	2	2	centromeric
TGGATATTCGGATGGCTCTG	4Cen	4	52110000	54860000	917	217	0	0	centromeric
TGGATATTTCGAGCTCTTTG	4Cen	4	52120000	54210000	605	404	1	2	centromeric
TGGATATTTGGATAGCTTAG	4Cen	4	52140000	54860000	771	304	12	29	centromeric
TGGGCATTTCAAGCGCTTTC	4Cen	4	52140000	54860000	1006	188	0	0	centromeric
TTAGAGGGATTCGTTGGAAA	4Cen	4	52140000	54860000	749	291	0	0	centromeric
TTCAAAACTGCTGTGTCAAA	4Cen	4	52110000	54860000	1500	477	1	1	centromeric
TTCGAGCGCTTTGAGGCCTA	4Cen	4	52110000	54860000	1527	539	7	16	centromeric
TTCGAGCGCTTTGAGTCCTA	4Cen	4	52140000	54250000	738	420	1	2	centromeric
TTCGAGCTCTTTGAGGCCTA	4Cen	4	52120000	54210000	602	404	0	0	centromeric
TTGCAGCGCTTTGAGGCCTA	4Cen	4	52280000	54390000	585	442	5	25	centromeric
TTGGTTTTGATACAGCATTT	4Cen	4	52140000	54810000	782	280	0	0	centromeric
TTTCAAACCGGCTCTATGAA	4Cen	4	52140000	54860000	1199	269	4	16	centromeric
TTTCAGGCCTATGGAGAGAA	4Cen	4	52140000	54200000	618	426	2	4	centromeric
TTTCTCTAGTATCTGGAAGT	4Cen	4	52140000	54860000	1028	188	0	0	centromeric
TTTCTGAGAATGCTTCTTTC	4Cen	4	52110000	54860000	1744	439	1	7	centromeric
TTTGAGTCCTATGGTGAAAA	4Cen	4	52140000	54250000	740	425	6	63	centromeric
TTTGGAAACACTCCTTTTGT	4Cen	4	52140000	54860000	799	204	0	0	centromeric
TTTGTTTTGATACAGCATTT	4Cen	4	52110000	54870000	2319	780	32	157	centromeric
AAAACATACTT	4Cen	4	50430000	52100000	1030	80	2	223	centromeric
AAACATACTTT	4Cen	4	50430000	52100000	1015	69	2	219	centromeric
AATACATACAT	4Cen	4	50430000	52110000	953	122	1	163	centromeric
AATATATAGTT	4Cen	4	50430000	52110000	2187	228	36	1167	centromeric
ACTCCTTTTGT	4Cen	4	52140000	54860000	800	209	3	90	centromeric
AGGTGGATATG	4Cen	4	52140000	54860000	945	329	6	117	centromeric
ATAAGTTTCTG	4Cen	4	52110000	54870000	939	293	2	104	centromeric
ATACATACATT	4Cen	4	50430000	52110000	908	123	2	125	centromeric
ATATATAGTTT	4Cen	4	50430000	52110000	2727	304	36	1004	centromeric
ATGCTTCTTTC	4Cen	4	52110000	54860000	1757	455	2	173	centromeric
ATTCGTTGGAA	4Cen	4	52140000	54860000	758	292	1	19	centromeric
CATTCAGCTCA	4Cen	4	52140000	54840000	945	307	2	120	centromeric
CGAGCGCTTTG	4Cen	4	52110000	54860000	1550	566	12	69	centromeric
CGAGCTCTTTG	4Cen	4	52120000	54210000	605	415	1	34	centromeric
CTATGGTTAAA	4Cen	4	52110000	54860000	801	242	2	97	centromeric
CTTTTAACCAT	4Cen	4	52110000	54860000	800	239	2	77	centromeric
GAAAATCTAGA	4Cen	4	52110000	54860000	987	329	12	282	centromeric
GAATCAGAAAG	4Cen	4	52110000	54860000	930	305	2	200	centromeric
GAGGGATTCGT	4Cen	4	52140000	54860000	759	294	1	14	centromeric
GAGTTGAACCT	4Cen	4	52140000	54860000	801	273	1	75	centromeric
GATAGCTTAGA	4Cen	4	52140000	54860000	771	303	2	34	centromeric
GATCCTACAAA	4Cen	4	52140000	54860000	800	205	37	179	centromeric
GCTGTGTCAAA	4Cen	4	52110000	54860000	1524	520	2	342	centromeric
GGATAGCTTAG	4Cen	4	52140000	54860000	772	307	12	71	centromeric
GGATATTCGGA	4Cen	4	52110000	54860000	926	280	2	22	centromeric
GGATGGCTCTG	4Cen	4	52110000	54860000	929	221	2	152	centromeric
GGCTCTATGAA	4Cen	4	52140000	54860000	1222	279	4	61	centromeric
GTGTTTCAAAC	4Cen	4	52140000	54860000	1310	281	12	125	centromeric
GTGTTTTAAAA	4Cen	4	52140000	54730000	880	266	1	267	centromeric
TAAGATTTCGT	4Cen	4	52110000	54860000	800	296	3	15	centromeric
TATCAAAACCA	4Cen	4	52140000	54810000	786	288	1	122	centromeric
TATCCACTTCC	4Cen	4	52110000	54860000	797	242	13	82	centromeric
TATGGAGAGAA	4Cen	4	52140000	54200000	620	464	2	320	centromeric
TCGTTGGAAAG	4Cen	4	52140000	54860000	754	294	32	405	centromeric
TCTCTAGTATC	4Cen	4	52140000	54860000	1032	208	2	62	centromeric
TGTCCGCTTCC	4Cen	4	52110000	54240000	599	377	9	28	centromeric
TTTCTCTCCAT	4Cen	4	52140000	54200000	620	451	2	241	centromeric
TTTGAGTCCTA	4Cen	4	52140000	54250000	742	433	28	521	centromeric
AACACACACAACACA	5Cen	5	47070000	49580000	2555	6	3	17	centromeric
AATGTACACAACACA	5Cen	5	47250000	49590000	852	74	1	3	centromeric
AATTTGACCACTTAG	5Cen	5	47070000	49420000	1577	82	1	6	centromeric
AGTCAAAGGTAGAAA	5Cen	5	47070000	48340000	706	574	1	1	centromeric
CCGCTTTGAAGTCAA	5Cen	5	47070000	48340000	728	583	19	264	centromeric
CCTTTGACTTCAAAG	5Cen	5	47070000	48340000	709	575	1	1	centromeric
CTCTTTTTGTGCAAT	5Cen	5	47080000	49590000	902	6	1	1	centromeric
GGTTTTTTTCATATA	5Cen	5	47070000	49580000	2496	7	4	21	centromeric
GGTTTTTTTCCTGTA	5Cen	5	47070000	49590000	873	5	3	5	centromeric
GTAACACTCTTTTTG	5Cen	5	47070000	49170000	1616	172	3	36	centromeric
TCTGTCTAGCCTTAC	5Cen	5	47070000	49590000	918	5	3	5	centromeric
TGTGCAATTGGCAAG	5Cen	5	47080000	49590000	933	5	0	0	centromeric
AAACACTCTTTTTGTGCAAT	5Cen	5	47080000	49590000	889	4	0	0	centromeric
AAACGGGTTTTTTTCATATA	5Cen	5	47070000	49580000	2461	7	4	21	centromeric
AAACGGGTTTTTTTCCTGTA	5Cen	5	47070000	49590000	846	5	1	2	centromeric
AGTTGAACACACACAACACA	5Cen	5	47070000	49580000	2514	6	1	10	centromeric
AGTTGAATGTACACAACACA	5Cen	5	47250000	49590000	828	74	1	3	centromeric
ATTCTTCTGTCTAGCCTTAC	5Cen	5	47070000	49520000	887	15	1	2	centromeric
CTTTTTGTGCAATTGGCAAG	5Cen	5	47080000	49590000	921	5	0	0	centromeric
GACTTGTAACACTCTTTTTG	5Cen	5	47070000	49170000	1607	166	1	6	centromeric
TACAAGTCTGCTCTGTGTAA	5Cen	5	47070000	49360000	1507	106	1	3	centromeric
TCATTCTGTCTAGTTTTTAT	5Cen	5	47070000	49400000	1571	14	10	43	centromeric
TGGATAATTTGACCACTTAG	5Cen	5	47070000	49310000	1487	95	1	3	centromeric
TTCAGCCGCTTTGAAGTCAA	5Cen	5	47070000	48340000	725	579	19	263	centromeric
TTCTACCTTTGACTTCAAAG	5Cen	5	47070000	48340000	699	571	1	1	centromeric
TTTGAAGTCAAAGGTAGAAA	5Cen	5	47070000	48340000	703	570	0	0	centromeric
AATTCTGTAAG	5Cen	5	47070000	49580000	952	15	2	113	centromeric
CAATTGGCAAG	5Cen	5	47080000	49590000	939	6	1	46	centromeric
TACACAACACA	5Cen	5	47250000	49590000	862	80	7	131	centromeric
TCTAGCCTTAC	5Cen	5	47070000	49590000	937	7	3	38	centromeric
TGACTTCAAAG	5Cen	5	47070000	49580000	1830	11	19	378	centromeric
TTTGAAGTCAA	5Cen	5	47070000	48340000	744	592	19	412	centromeric
TTTTGTGCAAT	5Cen	5	47080000	49590000	934	13	2	86	centromeric
TTTTTCATATA	5Cen	5	47070000	49590000	2606	42	4	392	centromeric
TTTTTCCTGTA	5Cen	5	47070000	49590000	919	17	3	191	centromeric
AAAATTCTTCTGTCT	6Cen	6	58280000	61050000	951	0	1	6	centromeric
AAACACTGTTTTTGT	6Cen	6	58280000	61050000	947	4	10	101	centromeric
AAACCCTCTTTCTGA	6Cen	6	58540000	61050000	870	68	0	0	centromeric
AAACCCTGTTCTTGT	6Cen	6	58290000	61050000	939	0	0	0	centromeric
AAACCGCTCTATCAA	6Cen	6	58370000	61050000	910	0	2	4	centromeric
AAAGAATGCCTCCAA	6Cen	6	58280000	61050000	956	0	0	0	centromeric
AAATCCTACAAGAAC	6Cen	6	58290000	61050000	955	0	0	0	centromeric
AAATTCTACAAAGAG	6Cen	6	58370000	61050000	919	2	1	1	centromeric
AAATTCTTCTGTCTA	6Cen	6	58290000	61050000	950	0	1	1	centromeric
AACTGCTCGGTCAAG	6Cen	6	58380000	61050000	899	0	0	0	centromeric
AACTGCTGTATCCAA	6Cen	6	58330000	61050000	927	1	1	3	centromeric
AACTTCTCTATCAAA	6Cen	6	58290000	61050000	950	4	3	33	centromeric
AAGAAAGGTTAAAGA	6Cen	6	58290000	61050000	936	0	1	4	centromeric
AAGAAGGCCTCCAAT	6Cen	6	58290000	61050000	937	0	0	0	centromeric
AAGGAAACATCTTCA	6Cen	6	58280000	61050000	952	0	1	1	centromeric
AATCCTACAAGAACA	6Cen	6	58290000	61050000	955	0	0	0	centromeric
AATTCTACAAAGAGA	6Cen	6	58370000	61050000	919	1	1	2	centromeric
AATTGGACCTCCTAG	6Cen	6	58280000	59910000	509	299	0	0	centromeric
ACGAAGGCCTCTAGG	6Cen	6	58280000	59910000	506	299	8	74	centromeric
ACGCCTTGAAGCGTA	6Cen	6	58290000	61050000	931	0	0	0	centromeric
ACTAAGAGCGCTTTG	6Cen	6	58330000	61050000	905	9	0	0	centromeric
AGAATTCTTCTGTCT	6Cen	6	58280000	61050000	1904	3	7	87	centromeric
AGATCCTTCAGAAAG	6Cen	6	58540000	61050000	863	69	0	0	centromeric
AGATTGCTTCCGTCT	6Cen	6	58290000	61050000	967	0	0	0	centromeric
AGATTGGTTCTGTCT	6Cen	6	58540000	61050000	861	71	0	0	centromeric
AGCCCACAGTAGAAA	6Cen	6	58560000	61050000	858	79	1	1	centromeric
AGCCTATGATAGAAA	6Cen	6	58280000	61050000	953	1	2	10	centromeric
AGCCTATGCTAGAAA	6Cen	6	58380000	61050000	910	1	0	0	centromeric
AGCGTATGGTAGAAA	6Cen	6	58290000	61050000	932	1	0	0	centromeric
AGTCGTTTCTGAGAT	6Cen	6	58540000	61050000	868	68	0	0	centromeric
AGTCTCTGCTAGAAA	6Cen	6	58280000	61050000	935	0	0	0	centromeric
AGTGGCACCTTCCTT	6Cen	6	58280000	61050000	939	0	1	1	centromeric
ATATCTTTCCATAAA	6Cen	6	58290000	61050000	953	0	1	2	centromeric
ATGTCTTCACATAAA	6Cen	6	58330000	61050000	915	2	0	0	centromeric
ATTCAACTCAGCGAG	6Cen	6	58280000	61050000	940	0	0	0	centromeric
ATTCCACACACACGG	6Cen	6	58280000	61050000	1612	0	0	0	centromeric
ATTGGAGGCCTTCTT	6Cen	6	58290000	61050000	936	0	0	0	centromeric
ATTTGGAACTCCTTT	6Cen	6	58540000	61050000	866	68	1	1	centromeric
ATTTGGACCTATTGG	6Cen	6	58290000	61050000	939	0	0	0	centromeric
ATTTGGACCTCCTTG	6Cen	6	58310000	61070000	935	7	15	74	centromeric
ATTTTGAGCCCTTGG	6Cen	6	58290000	61050000	946	0	0	0	centromeric
CAAAGAATGCCTCCA	6Cen	6	58290000	61050000	952	0	0	0	centromeric
CACTGCTCTATAAAG	6Cen	6	58280000	61050000	951	0	0	0	centromeric
CAGCTACTACAAGAA	6Cen	6	58290000	61050000	946	0	0	0	centromeric
CAGCTTGTTTGTATT	6Cen	6	58290000	61050000	946	0	0	0	centromeric
CCAACGAAGACCCAA	6Cen	6	58540000	61050000	862	57	0	0	centromeric
CCAACGAAGGCCTCT	6Cen	6	58280000	61050000	948	0	8	66	centromeric
CCTAGAGGCCTTCGT	6Cen	6	58280000	59910000	510	299	8	64	centromeric
CCTTTGGGTCTTCGT	6Cen	6	58540000	61050000	861	65	0	0	centromeric
CTACCATACGCTTCA	6Cen	6	58290000	61050000	930	0	0	0	centromeric
CTAGCATAGGCTTCA	6Cen	6	58380000	61050000	910	2	0	0	centromeric
CTATAAATATCCCCT	6Cen	6	58290000	61050000	949	0	0	0	centromeric
CTCTAAATATCCACT	6Cen	6	58370000	61160000	960	106	32	115	centromeric
CTCTAAATATCCGCT	6Cen	6	58280000	61050000	929	0	2	4	centromeric
CTCTATCAAGAGAAA	6Cen	6	58280000	61050000	945	0	0	0	centromeric
CTTGACCGAGCAGTT	6Cen	6	58380000	61050000	900	0	0	0	centromeric
CTTGATAGAGCAATT	6Cen	6	58290000	61050000	955	1	0	0	centromeric
CTTGGAGGCATTCTT	6Cen	6	58290000	61050000	952	0	0	0	centromeric
CTTTAACCTTTCTTT	6Cen	6	58290000	61050000	953	0	2	2	centromeric
GAAACTAATGTGTGA	6Cen	6	58280000	61050000	944	0	0	0	centromeric
GAGAAATCTTTATCT	6Cen	6	58290000	61050000	931	0	1	1	centromeric
GAGGAACGTTGCACT	6Cen	6	58380000	61050000	915	0	0	0	centromeric
GAGGAATGTTCCACT	6Cen	6	58330000	61050000	932	8	0	0	centromeric
GATATTTGGACCTAT	6Cen	6	58290000	61050000	940	0	0	0	centromeric
GATATTTTGAGCCCT	6Cen	6	58290000	61050000	946	0	1	3	centromeric
GATCCTTCAGAAAGA	6Cen	6	58540000	61050000	863	68	0	0	centromeric
GCACACATCACAATG	6Cen	6	58280000	61050000	953	4	3	27	centromeric
GCAGCTACTACAAGA	6Cen	6	58290000	61050000	938	0	0	0	centromeric
GCATTCTTTGGAAAA	6Cen	6	58280000	61050000	952	0	1	1	centromeric
GCATTGAGCCTACGG	6Cen	6	58380000	61050000	903	0	0	0	centromeric
GCCTATGGTAGAAAA	6Cen	6	58290000	61060000	930	9	12	70	centromeric
GCTGTATCCAAAGGA	6Cen	6	58330000	61050000	926	1	0	0	centromeric
GGAATTCTACAAAAA	6Cen	6	58410000	61050000	908	26	1	1	centromeric
GGCATTCTTTGGAAA	6Cen	6	58280000	61050000	952	2	3	19	centromeric
GGTCCACCGTGTGTG	6Cen	6	58280000	61050000	938	0	0	0	centromeric
GTCTAAATATCCACT	6Cen	6	58310000	61050000	945	2	2	4	centromeric
GTTCATCTCACAGAG	6Cen	6	58280000	61050000	952	0	6	18	centromeric
TATTTGGAACTCCTT	6Cen	6	58540000	61050000	865	68	1	1	centromeric
TCATAGGCTTCAAAG	6Cen	6	58310000	61050000	944	3	1	1	centromeric
TCCCTTTTCTACCAT	6Cen	6	58290000	61060000	931	1	2	35	centromeric
TCTAAATATCCACTT	6Cen	6	58370000	61050000	918	23	1	1	centromeric
TCTCTACCAAAAGAA	6Cen	6	58280000	61050000	952	0	1	8	centromeric
TCTCTTTGTAGAATT	6Cen	6	58290000	61050000	948	0	0	0	centromeric
TCTGTCTACCTTTTA	6Cen	6	58290000	61050000	949	0	0	0	centromeric
TCTGTCTAGCTTTTA	6Cen	6	58280000	61050000	947	0	10	66	centromeric
TCTGTCTAGGGTTAT	6Cen	6	58540000	61050000	867	40	0	0	centromeric
TCTGTCTGGGTTTAT	6Cen	6	58390000	61050000	881	28	0	0	centromeric
TGAAGGATCTGCAAG	6Cen	6	58540000	61050000	862	69	5	49	centromeric
TGCATTCCACACACA	6Cen	6	58280000	61050000	1616	0	0	0	centromeric
TGTAAAGTCTACAAG	6Cen	6	58290000	61050000	952	0	6	58	centromeric
TGTAGAATTCCCAAG	6Cen	6	58280000	61050000	938	0	28	60	centromeric
TGTAGGATTTCCAAG	6Cen	6	58280000	61060000	1908	7	34	49	centromeric
TGTAGTAGCTGCAAG	6Cen	6	58290000	61050000	942	0	1	3	centromeric
TGTAGTATTTCCAAG	6Cen	6	58280000	61050000	2503	14	9	33	centromeric
TGTTTCCAAACTGCT	6Cen	6	58380000	61050000	900	0	1	3	centromeric
TTCCATTTCTAGCAT	6Cen	6	58380000	61050000	911	1	1	1	centromeric
TTCTGTCTAGGTTTT	6Cen	6	58280000	61050000	949	0	23	72	centromeric
TTCTTTTTCCGCCGT	6Cen	6	58380000	61050000	900	0	0	0	centromeric
TTGTAGGATTTCCAA	6Cen	6	58280000	61050000	952	0	0	0	centromeric
TTTCCTTTGATAGAG	6Cen	6	58370000	61050000	916	0	1	4	centromeric
TTTCCTTTTCTACTG	6Cen	6	58290000	61050000	925	1	1	2	centromeric
TTTGTAGGATTTCCA	6Cen	6	58280000	61050000	952	0	0	0	centromeric
AAACTGCTGTATCCAAAGGA	6Cen	6	58330000	61050000	926	1	0	0	centromeric
AAACTTCTCTACCAAAAGAA	6Cen	6	58330000	61050000	934	1	1	6	centromeric
AACAATGTTTCCAAACTGCT	6Cen	6	58380000	61050000	900	0	0	0	centromeric
AACCCTCTCTTTGTAGAATT	6Cen	6	58370000	61050000	916	0	0	0	centromeric
AACTGCTCTATCAAGAGAAA	6Cen	6	58280000	61050000	934	0	0	0	centromeric
AAGTGCTCTAAATATCCACT	6Cen	6	58370000	61050000	922	28	7	11	centromeric
AAGTGGATATTTGGACCTAT	6Cen	6	58290000	61050000	935	0	0	0	centromeric
AAGTGGATATTTTGAGCCCT	6Cen	6	58290000	61050000	944	0	1	3	centromeric
AAGTGGTCTAAATATCCACT	6Cen	6	58310000	61050000	945	2	0	0	centromeric
ACCAAAAGAAAGGTTAAAGA	6Cen	6	58290000	61050000	936	0	0	0	centromeric
ACCGTCTTTAACCTTTCTTT	6Cen	6	58290000	61050000	927	0	0	0	centromeric
ACTCTGAGAATTCTTCTGTC	6Cen	6	58330000	61050000	930	0	0	0	centromeric
ACTTGCAGCTACTACAAGAA	6Cen	6	58290000	61050000	938	0	0	0	centromeric
ACTTGGGAATTCTACAAAAA	6Cen	6	58410000	61050000	901	23	0	0	centromeric
AGAATCAGCTTGTTTGTATT	6Cen	6	58290000	61050000	945	0	0	0	centromeric
AGGCGCTCTAAATATCCGCT	6Cen	6	58280000	61050000	921	0	0	0	centromeric
AGGGAATATCTTTCCATAAA	6Cen	6	58290000	61050000	935	0	0	0	centromeric
AGGGAATGTCTTCACATAAA	6Cen	6	58330000	61050000	915	2	0	0	centromeric
AGTAGCTGCAAGTGGATATT	6Cen	6	58290000	61050000	942	0	1	1	centromeric
AGTGCTCTAAATATCCACTT	6Cen	6	58370000	61050000	916	22	0	0	centromeric
AGTTATTTCCTTTTCTACTG	6Cen	6	58290000	61050000	922	0	0	0	centromeric
ATCAAGAGAAATCTTTATCT	6Cen	6	58290000	61050000	931	0	0	0	centromeric
ATGGCTGCATTCCACACACA	6Cen	6	58280000	61050000	1615	0	0	0	centromeric
ATTCTTCTGTCTAGGGTTAT	6Cen	6	58540000	61050000	866	40	0	0	centromeric
ATTCTTCTGTCTGGGTTTAT	6Cen	6	58390000	61050000	880	28	0	0	centromeric
ATTGAAGCCCACAGTAGAAA	6Cen	6	58560000	61050000	851	69	0	0	centromeric
ATTGAATGCACACATCACAA	6Cen	6	58360000	61050000	905	2	1	7	centromeric
ATTGCTTCTGTCTAGGTTTT	6Cen	6	58310000	61050000	937	3	0	0	centromeric
CACAAAGTCGTTTCTGAGAT	6Cen	6	58540000	61050000	868	68	0	0	centromeric
CACTTGCAGCTACTACAAGA	6Cen	6	58290000	61050000	933	0	0	0	centromeric
CAGCGAGTGGCACCTTCCTT	6Cen	6	58280000	61050000	933	0	0	0	centromeric
CATTTCTAGCATAGGCTTCA	6Cen	6	58380000	61050000	910	1	0	0	centromeric
CGTTTCCAACGAAGACCCAA	6Cen	6	58540000	61050000	852	57	0	0	centromeric
CGTTTCCAACGAAGGCCTCT	6Cen	6	58370000	61050000	915	2	8	61	centromeric
CTCAAAACTGCTCTATCAAA	6Cen	6	58330000	61060000	933	1	3	14	centromeric
CTCTGAGAATTCTTCTGTCT	6Cen	6	58280000	61050000	1880	0	0	0	centromeric
CTCTTTGTAAAGTCTACAAG	6Cen	6	58290000	61050000	952	0	0	0	centromeric
CTCTTTTTGTAGAATTTGCA	6Cen	6	58310000	61050000	941	1	1	10	centromeric
CTGTTTTTGTAGGATTTCCA	6Cen	6	58280000	61050000	944	0	0	0	centromeric
CTTCCAAATTCTACAAAGAG	6Cen	6	58370000	61050000	918	0	0	0	centromeric
CTTCTTGTAGTAGCTGCAAG	6Cen	6	58290000	61050000	936	0	0	0	centromeric
CTTGAAGCCTATGCTAGAAA	6Cen	6	58380000	61050000	908	1	0	0	centromeric
CTTGAAGCGTATGGTAGAAA	6Cen	6	58290000	61050000	930	0	0	0	centromeric
CTTGCAGATCCTTCAGAAAG	6Cen	6	58540000	61050000	862	68	0	0	centromeric
CTTGGAAATCCTACAAGAAC	6Cen	6	58290000	61050000	955	0	0	0	centromeric
CTTTCTGAAGGATCTGCAAG	6Cen	6	58540000	61050000	862	68	1	6	centromeric
CTTTGGGTCTTCGTTGGAAA	6Cen	6	58540000	61050000	856	55	0	0	centromeric
CTTTTCTACCATACGCTTCA	6Cen	6	58290000	61050000	930	0	0	0	centromeric
GAAATGGTCCACCGTGTGTG	6Cen	6	58280000	61050000	931	0	0	0	centromeric
GAACTCCTTTGGGTCTTCGT	6Cen	6	58540000	61050000	860	64	0	0	centromeric
GACCTATTGGAGGCCTTCTT	6Cen	6	58290000	61050000	935	0	0	0	centromeric
GACCTCCTAGAGGCCTTCGT	6Cen	6	58280000	59910000	506	299	8	60	centromeric
GAGCCCTTGGAGGCATTCTT	6Cen	6	58290000	61050000	948	0	0	0	centromeric
GATATTCCCTTTTCTACCAT	6Cen	6	58290000	61060000	931	1	2	25	centromeric
GATGTTTCCTTTTCTATCAT	6Cen	6	58280000	61050000	950	0	1	5	centromeric
GATGTTTCTTTTTCCGCCGT	6Cen	6	58380000	61050000	881	0	0	0	centromeric
GCTGCATTCCACACACACGG	6Cen	6	58280000	61050000	1611	0	0	0	centromeric
GTATTCTGTCTAGTTTTTAT	6Cen	6	58380000	61050000	863	0	0	0	centromeric
GTCAAGAGGAACGTTGCACT	6Cen	6	58380000	61050000	914	0	0	0	centromeric
GTGGATATTTGGAACTCCTT	6Cen	6	58540000	61050000	864	68	0	0	centromeric
GTTATTTCCTTTTCTACTGT	6Cen	6	58290000	61050000	922	0	1	1	centromeric
GTTCTTGTAGGATTTCCAAG	6Cen	6	58290000	61050000	954	0	0	0	centromeric
GTTTCTGTAGAATCTGCAAG	6Cen	6	58280000	61050000	949	0	2	29	centromeric
GTTTTTGTAGAATTCCCAAG	6Cen	6	58410000	61050000	902	24	0	0	centromeric
GTTTTTGTAGGATTTCCAAG	6Cen	6	58280000	61050000	945	0	0	0	centromeric
GTTTTTGTAGTATTTCCAAG	6Cen	6	58280000	61050000	1846	1	1	2	centromeric
TAACATTTCCTTTGATAGAG	6Cen	6	58370000	61050000	916	0	0	0	centromeric
TAAGAGCGCTTTGAGGCCTA	6Cen	6	58290000	61050000	933	1	1	5	centromeric
TAGAAAAGGAAACATCTTCA	6Cen	6	58280000	61050000	949	0	0	0	centromeric
TCTCAAAACTGCTCTATCAA	6Cen	6	58330000	61050000	931	0	1	4	centromeric
TCTCAGAAACTAATGTGTGA	6Cen	6	58280000	61050000	943	0	0	0	centromeric
TCTCTGAGAATTCTTCTGTC	6Cen	6	58280000	61050000	952	0	0	0	centromeric
TCTGAAAATTCTTCTGTCTA	6Cen	6	58290000	61050000	950	0	0	0	centromeric
TCTGCATTCAACTCACCGAG	6Cen	6	58370000	61050000	915	17	0	0	centromeric
TCTTTTTGTAGAATTTGCAA	6Cen	6	58310000	61050000	941	0	2	41	centromeric
TGAAAACCCGTTTCCAACGA	6Cen	6	58290000	61050000	934	0	1	1	centromeric
TGAACGCACACATCACAATG	6Cen	6	58280000	61050000	950	0	0	0	centromeric
TGGAGGCATTCTTTGGAAAA	6Cen	6	58280000	61050000	952	0	0	0	centromeric
TGGATAATTGGACCTCCTAG	6Cen	6	58280000	59910000	505	299	0	0	centromeric
TGGATATTTGGAACTCCTTT	6Cen	6	58540000	61050000	866	68	0	0	centromeric
TGGATATTTGGACCTATTGG	6Cen	6	58290000	61050000	935	0	0	0	centromeric
TGGATATTTTGAGCCCTTGG	6Cen	6	58290000	61050000	944	0	0	0	centromeric
TGGTTCTGTCTAGGTTTTAT	6Cen	6	58540000	61050000	859	67	0	0	centromeric
TGTACATTCAACTCACAGAG	6Cen	6	58320000	61050000	937	0	2	7	centromeric
TGTATACTAAGAGCGCTTTG	6Cen	6	58330000	61050000	905	9	0	0	centromeric
TGTGAATTCAACTCACAGTG	6Cen	6	58290000	61050000	945	0	0	0	centromeric
TGTGCATTCAACTCAGCGAG	6Cen	6	58280000	61050000	918	0	0	0	centromeric
TGTGCGTTCATCTCACAGAG	6Cen	6	58280000	61050000	949	0	6	14	centromeric
TGTTTTTGTAGGATTTCCAA	6Cen	6	58280000	61050000	944	0	0	0	centromeric
TTACTAAACCGCTCTATCAA	6Cen	6	58370000	61050000	909	0	0	0	centromeric
TTCAAAACTGCTGTATCCAA	6Cen	6	58330000	61050000	927	1	1	3	centromeric
TTCAAAACTTCTCTATCAAA	6Cen	6	58290000	61050000	935	3	3	30	centromeric
TTCAACACTGCTCTATAAAG	6Cen	6	58280000	61050000	951	0	0	0	centromeric
TTCAGGCCTATGGTAGAAAA	6Cen	6	58290000	61050000	915	0	0	0	centromeric
TTCCAAACTGCTCGGTCAAG	6Cen	6	58380000	61050000	898	0	0	0	centromeric
TTCCAAAGAAGGCCTCCAAT	6Cen	6	58290000	61050000	936	0	0	0	centromeric
TTCCAAATTCTACAAAGAGA	6Cen	6	58370000	61050000	918	0	0	0	centromeric
TTCCTCTTGACCGAGCAGTT	6Cen	6	58380000	61050000	897	0	0	0	centromeric
TTCTATCATAGGCTTCAAAG	6Cen	6	58310000	61050000	944	3	0	0	centromeric
TTCTGAAAATTCTTCTGTCT	6Cen	6	58290000	61050000	950	0	0	0	centromeric
TTCTGAGATTGCTTCCGTCT	6Cen	6	58290000	61050000	967	0	0	0	centromeric
TTCTGAGATTGGTTCTGTCT	6Cen	6	58540000	61050000	861	71	0	0	centromeric
TTGCAGATCCTTCAGAAAGA	6Cen	6	58540000	61050000	863	68	0	0	centromeric
TTGCTTCTGTCTACCTTTTA	6Cen	6	58290000	61050000	947	0	0	0	centromeric
TTGCTTCTGTCTAGCTTTTA	6Cen	6	58280000	61050000	940	0	1	2	centromeric
TTGGAAATCCTACAAGAACA	6Cen	6	58290000	61050000	955	0	0	0	centromeric
TTGGAACGCCTTGAAGCGTA	6Cen	6	58290000	59970000	543	186	0	0	centromeric
TTGGAGGCATTCTTTGGAAA	6Cen	6	58280000	61050000	952	0	0	0	centromeric
TTGGAGGCCTTCTTTGGAAA	6Cen	6	58290000	61050000	944	1	1	10	centromeric
TTGGTTCTGTCTAGGTTTTA	6Cen	6	58540000	61050000	859	67	0	0	centromeric
TTTCAGGCCTATGGTAGAAA	6Cen	6	58290000	61050000	929	1	2	8	centromeric
TTTCCAAAGAATGCCTCCAA	6Cen	6	58280000	61050000	956	0	0	0	centromeric
TTTCTCTTGATAGAGCAATT	6Cen	6	58290000	61050000	954	0	0	0	centromeric
TTTGAAGCCTATGATAGAAA	6Cen	6	58280000	61050000	952	1	1	2	centromeric
TTTGAAGTCTCTGCTAGAAA	6Cen	6	58280000	61050000	935	0	0	0	centromeric
TTTGGGTCTTCGTTGGAAAC	6Cen	6	58540000	61050000	854	55	0	0	centromeric
TTTGTATTTGGACCTCCTTG	6Cen	6	58310000	61050000	932	0	0	0	centromeric
TTTTCCAAAGAATGCCTCCA	6Cen	6	58290000	61050000	952	0	0	0	centromeric
TTTTGAAACACTGTTTTTGT	6Cen	6	58280000	61050000	945	0	3	16	centromeric
TTTTGAAACCCTCTTTCTGA	6Cen	6	58540000	61050000	870	68	0	0	centromeric
TTTTGAAACCCTGTTCTTGT	6Cen	6	58290000	61050000	939	0	0	0	centromeric
AAACATCTTCA	6Cen	6	58280000	61050000	952	15	2	185	centromeric
AAATATCCCCT	6Cen	6	58280000	61050000	952	28	7	245	centromeric
AAATATCCGCT	6Cen	6	58280000	61050000	1679	3	2	24	centromeric
AACCTTTCTTT	6Cen	6	58290000	61050000	953	12	6	496	centromeric
AACGTTGCACT	6Cen	6	58380000	61050000	920	0	1	12	centromeric
AACTCAGCGAG	6Cen	6	58280000	61050000	940	1	1	20	centromeric
AAGGTTAAAGA	6Cen	6	58290000	61050000	936	4	1	121	centromeric
AAGTCTACAAG	6Cen	6	58290000	61050000	953	8	6	97	centromeric
AATATCCACTT	6Cen	6	58370000	61050000	918	29	40	146	centromeric
AATCTTTATCT	6Cen	6	58290000	61050000	932	7	1	100	centromeric
AATGCCTCCAA	6Cen	6	58280000	61050000	957	2	1	82	centromeric
AATGTTCCACT	6Cen	6	58330000	61050000	932	13	1	60	centromeric
ACATCACAATG	6Cen	6	58280000	61050000	956	9	4	117	centromeric
ACCGAGCAGTT	6Cen	6	58380000	61050000	903	0	1	14	centromeric
ACTGTTTTTGT	6Cen	6	58280000	61050000	947	17	11	247	centromeric
AGGATTTCCAA	6Cen	6	58280000	61050000	952	11	1	94	centromeric
AGGCCTCCAAT	6Cen	6	58290000	61050000	937	7	1	75	centromeric
AGGCCTCTAGG	6Cen	6	58280000	59910000	506	306	8	167	centromeric
AGGCTTCAAAG	6Cen	6	58310000	61050000	944	17	17	368	centromeric
ATAGAGCAATT	6Cen	6	58290000	61050000	955	12	5	175	centromeric
ATCAAGAGAAA	6Cen	6	58280000	61050000	945	18	2	256	centromeric
ATCTCACAGAG	6Cen	6	58280000	61050000	953	6	6	251	centromeric
ATTTCTAGCAT	6Cen	6	58380000	61050000	913	3	1	79	centromeric
CACAGTAGAAA	6Cen	6	58290000	61050000	950	14	2	152	centromeric
CACCGTGTGTG	6Cen	6	58280000	61050000	1612	2	1	38	centromeric
CATACGCTTCA	6Cen	6	58290000	61050000	930	2	1	6	centromeric
CATAGGCTTCA	6Cen	6	58330000	61050000	924	5	2	84	centromeric
CATTGAGCCTA	6Cen	6	58290000	61050000	951	4	1	48	centromeric
CCTACAAGAAC	6Cen	6	58290000	61050000	955	6	1	39	centromeric
CCTCTTTCTGA	6Cen	6	58540000	61050000	870	87	3	136	centromeric
CCTGTTCTTGT	6Cen	6	58290000	61050000	956	6	6	156	centromeric
CCTTCAGAAAG	6Cen	6	58540000	61050000	870	80	3	147	centromeric
CGAAGACCCAA	6Cen	6	58540000	61050000	867	67	1	12	centromeric
CGAAGGCCTCT	6Cen	6	58280000	61050000	948	2	8	104	centromeric
CGCTCTATCAA	6Cen	6	58370000	61050000	910	8	2	9	centromeric
CTAATGTGTGA	6Cen	6	58280000	61050000	944	6	1	49	centromeric
CTACAAAGAGA	6Cen	6	58370000	61050000	919	12	1	138	centromeric
CTACAAGAACA	6Cen	6	58290000	61050000	955	5	1	52	centromeric
CTACTACAAGA	6Cen	6	58290000	61050000	945	1	1	37	centromeric
CTTCAGAAAGA	6Cen	6	58540000	61050000	870	85	2	270	centromeric
CTTGAAGCGTA	6Cen	6	58290000	61050000	936	0	1	1	centromeric
CTTGGTTTTAT	6Cen	6	58370000	61050000	920	20	1	147	centromeric
CTTTCCATAAA	6Cen	6	58290000	61050000	953	7	1	151	centromeric
CTTTGATAGAG	6Cen	6	58370000	61050000	923	8	2	82	centromeric
CTTTTCTACTG	6Cen	6	58290000	61050000	949	15	1	111	centromeric
GAATGCCTCCA	6Cen	6	58290000	61050000	952	3	1	76	centromeric
GAATTCCCAAG	6Cen	6	58280000	61050000	943	6	28	144	centromeric
GAGGCATTCTT	6Cen	6	58280000	61050000	956	15	2	97	centromeric
GCACCTTCCTT	6Cen	6	58280000	61050000	940	3	1	81	centromeric
GCTCGGTCAAG	6Cen	6	58380000	61050000	899	0	2	7	centromeric
GCTCTATAAAG	6Cen	6	58280000	61050000	951	5	2	56	centromeric
GCTGTATCCAA	6Cen	6	58330000	61050000	927	6	14	77	centromeric
GGAACTCCTTT	6Cen	6	58540000	61050000	868	72	1	74	centromeric
GGACCTATTGG	6Cen	6	58290000	61050000	939	2	1	48	centromeric
GGACCTCCTAG	6Cen	6	58280000	59910000	511	305	1	31	centromeric
GGACCTCCTTG	6Cen	6	58310000	61070000	942	9	15	170	centromeric
GGATTTCCAAG	6Cen	6	58280000	61060000	1909	14	38	145	centromeric
GTAGCTGCAAG	6Cen	6	58290000	61050000	942	1	2	57	centromeric
GTATTTCCAAG	6Cen	6	58280000	61070000	2531	28	19	128	centromeric
GTTTCTGAGAT	6Cen	6	58290000	61050000	951	8	2	144	centromeric
TACCAAAAGAA	6Cen	6	58280000	61050000	954	10	8	284	centromeric
TACTACAAGAA	6Cen	6	58290000	61050000	946	3	1	70	centromeric
TAGGATTTCCA	6Cen	6	58280000	61050000	952	4	1	72	centromeric
TATCCAAAGGA	6Cen	6	58330000	61050000	1548	20	27	162	centromeric
TATGATAGAAA	6Cen	6	58280000	61050000	954	27	3	241	centromeric
TATGCTAGAAA	6Cen	6	58380000	61050000	918	14	3	97	centromeric
TCCAAACTGCT	6Cen	6	58380000	61050000	903	30	1	371	centromeric
TCTACAAAGAG	6Cen	6	58370000	61050000	919	6	2	87	centromeric
TCTACCTTTTA	6Cen	6	58290000	61050000	951	10	1	101	centromeric
TCTAGGGTTAT	6Cen	6	58540000	61050000	867	41	1	39	centromeric
TCTCTATCAAA	6Cen	6	58290000	61050000	950	7	3	140	centromeric
TCTGCTAGAAA	6Cen	6	58280000	61050000	937	6	1	79	centromeric
TCTGGGTTTAT	6Cen	6	58390000	61050000	883	34	1	85	centromeric
TCTTCTGTCTA	6Cen	6	58290000	61050000	954	9	1	87	centromeric
TCTTGGTTTTA	6Cen	6	58370000	61050000	918	24	2	139	centromeric
TGAGCCCTTGG	6Cen	6	58290000	61050000	949	6	5	118	centromeric
TGAGCCTACGG	6Cen	6	58380000	61050000	906	1	1	12	centromeric
TGCTTCCGTCT	6Cen	6	58290000	61050000	968	0	5	42	centromeric
TGGAACTCCTT	6Cen	6	58540000	61050000	867	73	1	80	centromeric
TGGGTCTTCGT	6Cen	6	58540000	61050000	862	65	1	15	centromeric
TGGTTCTGTCT	6Cen	6	58540000	61050000	861	83	2	175	centromeric
TTCCACACACA	6Cen	6	58280000	61050000	1616	5	1	122	centromeric
TTCTACAAAAA	6Cen	6	58410000	61060000	909	59	38	851	centromeric
TTCTTCTGTCT	6Cen	6	58280000	61050000	2858	15	18	354	centromeric
TTGGTTTTATG	6Cen	6	58370000	61050000	919	21	1	144	centromeric
TTGTTTGTATT	6Cen	6	58290000	61050000	946	11	2	154	centromeric
TTTGGACCTAT	6Cen	6	58290000	61050000	940	0	2	35	centromeric
TTTGTAGAATT	6Cen	6	58280000	61050000	953	14	2	228	centromeric
TTTTCCGCCGT	6Cen	6	58380000	61050000	900	0	2	7	centromeric
TTTTGAGCCCT	6Cen	6	58290000	61050000	946	4	1	92	centromeric
ACGAAGGCCTCAAAC	7Cen	7	60420000	63700000	2807	0	34	152	centromeric
ACGAAGGCCTCAATG	7Cen	7	60440000	63700000	2933	1	7	42	centromeric
ACTGTTGGCATCAAA	7Cen	7	60440000	63710000	3022	2	1	1	centromeric
ATATGGACCGCATTG	7Cen	7	60500000	63700000	2906	12	1	1	centromeric
ATATGGACCTGTTTG	7Cen	7	60420000	62450000	1376	810	0	0	centromeric
ATCTGCTCTGTGCAA	7Cen	7	60510000	63590000	2320	35	1	2	centromeric
ATGCCAACAGTAGAA	7Cen	7	60440000	63710000	2994	3	1	1	centromeric
CCCCGTTTGCAACGA	7Cen	7	60500000	63700000	2877	0	1	1	centromeric
CCTCTATGAAAAGAA	7Cen	7	60420000	63710000	3152	0	13	121	centromeric
CCTTCGTTGCAAACG	7Cen	7	60500000	63700000	2922	0	1	1	centromeric
CCTTTCTTTTCATAG	7Cen	7	60420000	63710000	3129	0	13	115	centromeric
CTGCAAGTGGATATA	7Cen	7	60410000	63710000	4505	12	14	229	centromeric
CTGCAATTGGATATA	7Cen	7	60590000	61450000	616	134	11	39	centromeric
GAAACACTCTTGCTG	7Cen	7	60410000	63710000	2735	0	2	2	centromeric
GCCTTCGTTGCAAAC	7Cen	7	60410000	63710000	3024	0	23	108	centromeric
GCTCTAAGAAAAGAA	7Cen	7	60410000	63710000	3030	1	9	59	centromeric
GCTCTCTCTAAAGCA	7Cen	7	60410000	63710000	3051	0	3	7	centromeric
GGACAATTGCAGAAA	7Cen	7	60410000	63710000	3059	0	0	0	centromeric
GGCCTTCGTTGCAAA	7Cen	7	60410000	63710000	3013	0	23	72	centromeric
GTTTGAGGCCTTCGT	7Cen	7	60410000	63700000	2785	0	34	166	centromeric
TCATTGAATGCTAGA	7Cen	7	60420000	63700000	3018	0	0	0	centromeric
TCTGCTCTGTCTAAA	7Cen	7	60410000	63710000	2935	0	4	20	centromeric
TCTGCTCTGTGCAAA	7Cen	7	60510000	63590000	2316	35	1	1	centromeric
TGCCAACAGTAGAAA	7Cen	7	60410000	63710000	6002	0	0	0	centromeric
TGCGGAATTTGCAAG	7Cen	7	60460000	63710000	2979	10	20	124	centromeric
TGCTGTGGCATTTTC	7Cen	7	60420000	63700000	2638	0	0	0	centromeric
TGTGGCATTTTCAGG	7Cen	7	60420000	63700000	2765	0	1	2	centromeric
TTCCCTTTCTACTGT	7Cen	7	60440000	63710000	3002	3	1	3	centromeric
TTTCATAGAGGAGTT	7Cen	7	60420000	63710000	3023	0	15	119	centromeric
AAACTCCTCTATGAAAAGAA	7Cen	7	60420000	63710000	3010	0	8	23	centromeric
AAACTGCTCTAAGAAAAGAA	7Cen	7	60410000	63710000	2898	0	4	31	centromeric
AAAGTCTGCAAGTGGATATA	7Cen	7	60410000	63710000	4165	0	3	14	centromeric
AATCTGCTCTCTCTAAAGCA	7Cen	7	60420000	63710000	3042	0	3	6	centromeric
ACTCTTGCTGTGGCATTTTC	7Cen	7	60420000	63700000	2620	0	0	0	centromeric
AGAAACCCCGTTTGCAACGA	7Cen	7	60500000	63700000	2844	0	1	1	centromeric
ATTTGATGCCAACAGTAGAA	7Cen	7	60440000	63710000	2981	2	0	0	centromeric
CTTGCTGTGGCATTTTCAGG	7Cen	7	60420000	63700000	2626	0	0	0	centromeric
CTTTTTGCGGAATTTGCAAG	7Cen	7	60460000	63710000	2943	10	20	111	centromeric
CTTTTTGTGGAGTTTGCAAG	7Cen	7	60500000	63540000	2735	3	3	18	centromeric
GACCGCATTGAGGCCTTCGT	7Cen	7	60440000	63700000	2913	1	0	0	centromeric
GACCTGTTTGAGGCCTTCGT	7Cen	7	60420000	63700000	2769	0	34	138	centromeric
GATATTTCCCTTTCTACTGT	7Cen	7	60440000	63710000	2996	3	0	0	centromeric
GATATTTCCTTTTCTACTGT	7Cen	7	60410000	63720000	2940	1	4	39	centromeric
GATTTGAAACACTCTTGCTG	7Cen	7	60410000	63710000	2728	0	0	0	centromeric
TCAAATCTGCTCTGTCTAAA	7Cen	7	60410000	63710000	2915	0	2	14	centromeric
TCAAATCTGCTCTGTGCAAA	7Cen	7	60510000	63590000	2306	32	0	0	centromeric
TGAGGCCTTCGTTGCAAACG	7Cen	7	60500000	63700000	2883	0	1	1	centromeric
TGGATATATGGACCGCATTG	7Cen	7	60500000	63700000	2892	12	1	1	centromeric
TGGATATATGGACCTGTTTG	7Cen	7	60420000	62450000	1358	793	0	0	centromeric
TGTGCATTCAACTCACAGAG	7Cen	7	60410000	63710000	2925	1	6	51	centromeric
TTCAAATCTGCTCTGTGCAA	7Cen	7	60510000	63590000	2309	32	0	0	centromeric
TTCCAACGAAGGCCTCAAAC	7Cen	7	60420000	63700000	2774	0	34	148	centromeric
TTCCAACGAAGGCCTCAATG	7Cen	7	60440000	63700000	2918	1	7	42	centromeric
TTGAGGCCTTCGTTGCAAAC	7Cen	7	60410000	63710000	2987	0	3	35	centromeric
TTGCAACGAAGGCCTCAAAG	7Cen	7	60410000	63710000	3041	0	4	24	centromeric
TTTAACCTTTCTTTTCATAG	7Cen	7	60420000	63710000	3093	0	13	105	centromeric
TTTCTACTGTTGGCATCAAA	7Cen	7	60440000	63710000	3013	2	0	0	centromeric
TTTCTTCATTGAATGCTAGA	7Cen	7	60420000	63700000	2998	0	0	0	centromeric
TTTCTTTTCATAGAGGAGTT	7Cen	7	60420000	63710000	3012	0	15	109	centromeric
TTTGAGGACAATTGCAGAAA	7Cen	7	60410000	63710000	3028	0	0	0	centromeric
TTTGAGGCCTTCGTTGCAAA	7Cen	7	60410000	63710000	2981	0	4	26	centromeric
TTTGATGCCAACAGTAGAAA	7Cen	7	60410000	63710000	5909	0	0	0	centromeric
AACAGTAGAAA	7Cen	7	60410000	63710000	6136	8	2	191	centromeric
AATTGCAGAAA	7Cen	7	60410000	63710000	3085	9	1	163	centromeric
AATTGGATATA	7Cen	7	60590000	61450000	623	140	11	130	centromeric
AGGCCTCAAAC	7Cen	7	60420000	63710000	3118	7	36	247	centromeric
AGGCCTCAATG	7Cen	7	60440000	63700000	2976	15	7	157	centromeric
ATAGAGGAGTT	7Cen	7	60420000	63710000	3035	5	15	221	centromeric
CAACAGTAGAA	7Cen	7	60440000	63710000	3108	18	1	242	centromeric
CACTCTTGCTG	7Cen	7	60410000	63710000	2753	4	3	147	centromeric
CGTTGCAAACG	7Cen	7	60500000	63700000	2939	0	1	3	centromeric
CTCTGTCTAAA	7Cen	7	60410000	63710000	2979	14	4	144	centromeric
CTCTGTGCAAA	7Cen	7	60510000	63590000	2340	48	2	141	centromeric
CTTTCTACTGT	7Cen	7	60440000	63710000	3013	10	1	90	centromeric
GCATTTTCAGG	7Cen	7	60420000	63700000	2781	1	1	132	centromeric
GCTCTGTGCAA	7Cen	7	60510000	63590000	2331	39	2	117	centromeric
GGACCGCATTG	7Cen	7	60440000	63700000	2976	1	3	25	centromeric
GGACCTGTTTG	7Cen	7	60410000	63720000	3145	4	4	115	centromeric
GTGGCATTTTC	7Cen	7	60420000	63700000	2772	7	1	126	centromeric
GTTTGCAACGA	7Cen	7	60410000	63710000	3084	0	23	121	centromeric
TAAGAAAAGAA	7Cen	7	60410000	63710000	3050	16	9	480	centromeric
TCTCTAAAGCA	7Cen	7	60410000	63710000	3104	7	3	152	centromeric
TCTTTTCATAG	7Cen	7	60420000	63710000	3176	3	16	233	centromeric
TGAATGCTAGA	7Cen	7	60420000	63700000	3032	2	1	62	centromeric
TTGGCATCAAA	7Cen	7	60410000	63710000	3121	6	1	107	centromeric
AACCTACTCTATGAA	8Cen	8	44240000	46180000	1394	9	3	44	centromeric
AATTGAACCTTGGTT	8Cen	8	44660000	46200000	687	135	0	0	centromeric
ACCTACTCTATGAAA	8Cen	8	44240000	46180000	1401	7	3	39	centromeric
AGACACTATAAAAAG	8Cen	8	44240000	46320000	1481	1	1	2	centromeric
AGCCTATCTGGAAAA	8Cen	8	45010000	46300000	801	423	0	0	centromeric
ATAGTGTCTGGAAGC	8Cen	8	44320000	46320000	1369	32	0	0	centromeric
ATCACGTTTGTGATG	8Cen	8	44240000	46320000	1359	0	0	0	centromeric
ATTCTACAAAAAGTG	8Cen	8	44300000	46320000	1427	2	1	3	centromeric
ATTTGGATAGATTTG	8Cen	8	44240000	46190000	1328	46	14	145	centromeric
ATTTGGATAGCTGTG	8Cen	8	44240000	46320000	1473	0	6	28	centromeric
CACACATCACAATCA	8Cen	8	44770000	46320000	712	125	1	1	centromeric
CGTACTATCTGGCAG	8Cen	8	44660000	46180000	661	146	0	0	centromeric
CTAAGAAACATCTTA	8Cen	8	44660000	46320000	656	147	1	1	centromeric
CTATCTCGCATTCAT	8Cen	8	44240000	46320000	1481	1	0	0	centromeric
CTGGAAGCGGGCATT	8Cen	8	44240000	46320000	1378	0	0	0	centromeric
CTGGAAGTGGATATT	8Cen	8	44660000	46320000	740	144	19	366	centromeric
CTGTCTAGTTTTTGT	8Cen	8	44670000	46320000	717	142	13	64	centromeric
CTGTGAGGATTTCGT	8Cen	8	44240000	46180000	1390	5	8	106	centromeric
GAAGTGGACATTTGG	8Cen	8	44240000	46320000	1468	0	8	87	centromeric
GACACTATAAAAAGA	8Cen	8	44320000	46320000	1450	7	1	1	centromeric
GAGACACTCTTCTTT	8Cen	8	44240000	46320000	1382	1	0	0	centromeric
GCTCTATGAAACGGA	8Cen	8	44240000	46320000	1462	1	0	0	centromeric
GCTTTGTAGCCTATC	8Cen	8	45010000	46320000	801	426	0	0	centromeric
GGCCTATGCTGAAAA	8Cen	8	44730000	46320000	1444	306	8	82	centromeric
GTCAGAATTGAACCT	8Cen	8	44660000	46200000	685	139	0	0	centromeric
GTTCAACTCTGTTAG	8Cen	8	44660000	46200000	673	157	3	13	centromeric
GTTCTGTCAAAAGAA	8Cen	8	44660000	46130000	659	206	5	17	centromeric
TATAGAATCTGGAAG	8Cen	8	44660000	46320000	710	142	1	13	centromeric
TATAGTGTCTGGAAG	8Cen	8	44240000	46320000	1421	1	2	3	centromeric
TCACGTTTGTGATGT	8Cen	8	44240000	46320000	1360	0	0	0	centromeric
TCCCTTTCATAGAGT	8Cen	8	44240000	46180000	1396	7	3	42	centromeric
TCCGTTTCATAGAGC	8Cen	8	44240000	46320000	1460	1	29	103	centromeric
TCTAAGAAACATCTT	8Cen	8	44660000	46320000	659	146	1	1	centromeric
TCTATCTCGCATTCA	8Cen	8	44240000	46320000	1480	1	0	0	centromeric
TCTTCTCGTACTATC	8Cen	8	44660000	46320000	742	152	0	0	centromeric
TCTTTTTATAGAATC	8Cen	8	44660000	46200000	603	174	3	12	centromeric
TCTTTTTATAGTGTC	8Cen	8	44320000	46320000	1392	7	5	24	centromeric
TTCAACTCTGAGAGC	8Cen	8	44240000	46320000	1382	1	0	0	centromeric
TTCCTTTTTCAGCAT	8Cen	8	44730000	46320000	1375	308	8	122	centromeric
TTCCTTTTTCCAGAT	8Cen	8	45010000	46300000	803	421	0	0	centromeric
TTCTTAGAATGCTTC	8Cen	8	44660000	46320000	747	151	1	5	centromeric
TTGCAAACATCACGA	8Cen	8	44240000	46320000	1429	0	0	0	centromeric
AACAATCTTCTCGTACTATC	8Cen	8	44660000	46320000	741	150	0	0	centromeric
AACATTCCCTTTCATAGAGT	8Cen	8	44240000	46180000	1333	7	2	26	centromeric
AACATTCTTTTTATAGAATC	8Cen	8	44660000	46200000	602	172	0	0	centromeric
AACCCTCTTTTTATAGTGTC	8Cen	8	44320000	46320000	1390	7	0	0	centromeric
AACCTGCTCTATGAAACGGA	8Cen	8	44240000	46320000	1453	1	0	0	centromeric
AACCTTCCGTTTCATAGAGC	8Cen	8	44240000	46320000	1456	1	0	0	centromeric
AGAATCTGGAAGTGGATATT	8Cen	8	44660000	46320000	733	142	11	169	centromeric
AGCATTCTAAGAAACATCTT	8Cen	8	44660000	46320000	655	144	1	1	centromeric
AGTGTCTGGAAGCGGGCATT	8Cen	8	44320000	46320000	1339	29	0	0	centromeric
ATCTGGAAGTGGACATTTGG	8Cen	8	44320000	46180000	1262	2	3	57	centromeric
CAACTGTCAGAATTGAACCT	8Cen	8	44660000	46200000	684	138	0	0	centromeric
CGGGCATTTGGAGCGCTTTC	8Cen	8	44240000	46300000	1357	2	0	0	centromeric
CTTCCAGACACTATAAAAAG	8Cen	8	44240000	46320000	1422	1	0	0	centromeric
CTTCTCGTACTATCTGGCAG	8Cen	8	44660000	46180000	660	144	0	0	centromeric
CTTCTTTTGGAATCTGCAAG	8Cen	8	44240000	46320000	1465	1	0	0	centromeric
CTTGATTGCAAACATCACGA	8Cen	8	44240000	46320000	1417	0	0	0	centromeric
CTTTTTATAGAATCTGGAAG	8Cen	8	44660000	46200000	600	170	1	9	centromeric
CTTTTTATAGTGTCTGGAAG	8Cen	8	44240000	46320000	1419	1	2	2	centromeric
GAAAGCTTTGAGGATTTCGT	8Cen	8	44770000	46120000	648	200	6	9	centromeric
GAAAGGTTCAACTCTGTTAG	8Cen	8	44660000	46200000	673	154	1	4	centromeric
GAACAGTTCTGTCAAAAGAA	8Cen	8	44660000	46130000	651	158	0	0	centromeric
GAATGTTCAACTCTGAGAGC	8Cen	8	44240000	46320000	1379	1	0	0	centromeric
GAGAACACACATCACAATCA	8Cen	8	44770000	46320000	709	124	0	0	centromeric
GAGAATCACGTTTGTGATGT	8Cen	8	44240000	46320000	1358	0	0	0	centromeric
GATAGATTTGAGGATTTCGT	8Cen	8	44260000	46190000	1315	25	14	114	centromeric
GATAGCTGTGAGGATTTCGT	8Cen	8	44240000	46180000	1381	5	2	12	centromeric
GATATTTCCTTTTTCAGCAT	8Cen	8	44730000	46320000	1370	300	8	89	centromeric
GATATTTCCTTTTTCCAGAT	8Cen	8	45010000	46300000	795	413	0	0	centromeric
GATGTTTCTTAGAATGCTTC	8Cen	8	44660000	46320000	653	150	0	0	centromeric
GCATTCTAAGAAACATCTTA	8Cen	8	44660000	46320000	652	144	0	0	centromeric
GGAGGGCTTTGTAGCCTATC	8Cen	8	45010000	46320000	797	424	0	0	centromeric
GTCAGAATTGAACCTTGGTT	8Cen	8	44660000	46200000	679	133	0	0	centromeric
GTGAGGATTTCGTTGGAAAC	8Cen	8	44240000	46180000	1357	5	8	96	centromeric
GTTTTGAGACACTCTTCTTT	8Cen	8	44240000	46320000	1371	1	0	0	centromeric
TACTTCTATCTCGCATTCAT	8Cen	8	44240000	46320000	1432	0	0	0	centromeric
TCTGGAAGTGGACATTTGGA	8Cen	8	44320000	46180000	1266	2	4	54	centromeric
TGAGAATCACGTTTGTGATG	8Cen	8	44240000	46320000	1343	0	0	0	centromeric
TGCAGATTCTACAAAAAGTG	8Cen	8	44320000	46320000	1403	3	1	2	centromeric
TGCTTCTGTCTAGTTTCTAT	8Cen	8	44670000	46120000	612	166	13	60	centromeric
TGCTTCTGTCTAGTTTTTGT	8Cen	8	44670000	46320000	713	142	13	53	centromeric
TGGATATTTGGATAGATTTG	8Cen	8	44240000	46190000	1319	46	14	61	centromeric
TGGATATTTGGATAGCTGTG	8Cen	8	44660000	46320000	754	158	4	21	centromeric
TGTGAGGATTTCGTTGGAAA	8Cen	8	44240000	46180000	1386	5	8	95	centromeric
TTACTTCTATCTCGCATTCA	8Cen	8	44240000	46320000	1435	0	0	0	centromeric
TTCAAACCTACTCTATGAAA	8Cen	8	44240000	46180000	1397	7	3	32	centromeric
TTCCAGACACTATAAAAAGA	8Cen	8	44320000	46320000	1386	7	0	0	centromeric
TTCCGTTTCATAGAGCAGGT	8Cen	8	44240000	46320000	1456	1	1	1	centromeric
TTTCAAACCTACTCTATGAA	8Cen	8	44240000	46180000	1392	9	3	40	centromeric
TTTCAGGCCTATGCTGAAAA	8Cen	8	44770000	46300000	697	150	8	18	centromeric
TTTGTAGCCTATCTGGAAAA	8Cen	8	45010000	46300000	793	419	0	0	centromeric
TTTTTATAGTGTCTGGAAGC	8Cen	8	44320000	46320000	1365	31	0	0	centromeric
AAACATCACGA	8Cen	8	44240000	46320000	1433	1	1	19	centromeric
AACTCTGTTAG	8Cen	8	44660000	46200000	680	164	5	83	centromeric
AAGCGGGCATT	8Cen	8	44240000	46320000	1446	2	2	16	centromeric
ACTATAAAAAG	8Cen	8	44240000	46320000	1498	15	9	182	centromeric
ACTCTATGAAA	8Cen	8	44240000	46180000	1424	11	3	201	centromeric
ACTCTGAGAGC	8Cen	8	44240000	46320000	1436	9	1	115	centromeric
AGAAACATCTT	8Cen	8	44660000	46320000	671	156	18	238	centromeric
CACTCTTCTTT	8Cen	8	44240000	46320000	1388	8	2	121	centromeric
CATCACAATCA	8Cen	8	44770000	46320000	713	131	1	192	centromeric
CGTTTGTGATG	8Cen	8	44240000	46320000	1438	1	1	13	centromeric
CTAGTTTTTGT	8Cen	8	44670000	46320000	754	152	13	151	centromeric
CTATAAAAAGA	8Cen	8	44320000	46320000	1461	19	16	242	centromeric
CTATCTGGCAG	8Cen	8	44660000	46180000	667	147	1	43	centromeric
CTCGCATTCAT	8Cen	8	44240000	46320000	1488	2	1	12	centromeric
CTCGTACTATC	8Cen	8	44660000	46320000	743	153	1	3	centromeric
GAAACATCTTA	8Cen	8	44660000	46320000	668	152	2	86	centromeric
GAACCTTGGTT	8Cen	8	44660000	46200000	697	144	2	61	centromeric
GAATTGAACCT	8Cen	8	44660000	46200000	693	139	2	115	centromeric
GGATAGATTTG	8Cen	8	44240000	46190000	1335	54	14	218	centromeric
GGATAGCTGTG	8Cen	8	44240000	46320000	1483	2	6	100	centromeric
GTTTGTGATGT	8Cen	8	44240000	46320000	1475	7	4	99	centromeric
TACAAAAAGTG	8Cen	8	44300000	46320000	1431	7	1	133	centromeric
TACTCTATGAA	8Cen	8	44240000	46180000	1417	12	6	130	centromeric
TAGAATGCTTC	8Cen	8	44660000	46320000	750	155	1	61	centromeric
TATCTGGAAAA	8Cen	8	45010000	46300000	802	438	2	315	centromeric
TATGAAACGGA	8Cen	8	44240000	46320000	1481	2	1	8	centromeric
TATGCTGAAAA	8Cen	8	44730000	46320000	1455	315	12	304	centromeric
TCTCGCATTCA	8Cen	8	44240000	46320000	1488	1	1	11	centromeric
TGTAGCCTATC	8Cen	8	45010000	46320000	801	433	1	23	centromeric
TGTCTGGAAGC	8Cen	8	44240000	46320000	1408	3	2	108	centromeric
TTTATAGAATC	8Cen	8	44660000	46200000	603	180	3	122	centromeric
TTTATAGTGTC	8Cen	8	44240000	46320000	1433	6	5	99	centromeric
TTTCATAGAGT	8Cen	8	44240000	46180000	1405	11	3	180	centromeric
TTTTTCAGCAT	8Cen	8	44730000	46320000	1443	320	8	314	centromeric
TTTTTCCAGAT	8Cen	8	45010000	46300000	803	441	1	188	centromeric
AAACCTGCTGTATGA	9Cen	9	44970000	47220000	1364	25	0	0	centromeric
AACCTGGTATATAAC	9Cen	9	45060000	47140000	934	18	1	1	centromeric
ACCTGGTATATAACA	9Cen	9	45060000	47140000	929	18	0	0	centromeric
AGAATGCTTCTCTCT	9Cen	9	45010000	47210000	1041	21	4	17	centromeric
AGATTTCCTTGGAAA	9Cen	9	44950000	47580000	1042	1	9	72	centromeric
AGTACACACATCACA	9Cen	9	44950000	47580000	1005	9	1	6	centromeric
AGTTGAACCTTTGTG	9Cen	9	44950000	47580000	1098	0	0	0	centromeric
ATATTCCCGTTTCCA	9Cen	9	44950000	46770000	720	391	28	152	centromeric
ATTTTGATACCTTTG	9Cen	9	45050000	47210000	783	47	1	4	centromeric
CTAGGAAGATTTCCT	9Cen	9	44950000	47580000	1034	0	0	0	centromeric
GATATTTAGATAGCT	9Cen	9	44950000	47580000	1119	0	4	12	centromeric
GCTGTATCCACACAA	9Cen	9	44950000	47580000	1073	0	1	2	centromeric
GGCCTATGATGAAAA	9Cen	9	44970000	46300000	706	503	28	247	centromeric
GTGGATACAGCATTT	9Cen	9	44950000	47580000	1077	0	0	0	centromeric
GTTGTATCAAAAGAA	9Cen	9	45000000	46300000	869	392	1	7	centromeric
GTTTCAAGCGCTTTC	9Cen	9	44960000	46660000	809	448	0	0	centromeric
TCCCTGTTATATACC	9Cen	9	45060000	47140000	931	18	1	1	centromeric
TTCCCTTCATACAGC	9Cen	9	44970000	47220000	1390	25	0	0	centromeric
TTCGGATAGCTTTGA	9Cen	9	45030000	47140000	964	176	0	0	centromeric
TTTGATACAACATTT	9Cen	9	44950000	46300000	884	547	3	8	centromeric
AAAATGCTGTATCCACACAA	9Cen	9	44950000	47580000	1065	0	0	0	centromeric
AAAATGTTGTATCAAAAGAA	9Cen	9	45000000	46300000	869	388	0	0	centromeric
AACACTTCCCTTCATACAGC	9Cen	9	44970000	47220000	1367	23	0	0	centromeric
AACAGAGTTGAACCTTTGTG	9Cen	9	44950000	47580000	1083	0	0	0	centromeric
AAGTTGATATTTAGATAGCT	9Cen	9	44950000	47580000	1098	0	1	1	centromeric
AATGTTCCCTGTTATATACC	9Cen	9	45060000	47140000	823	17	0	0	centromeric
ACCTAGAGAGAAGCATTCTC	9Cen	9	45010000	47210000	1032	21	1	1	centromeric
ACTACCTGGAAGTGGACATT	9Cen	9	44950000	47580000	1161	0	1	1	centromeric
ACTTGAGTACACACATCACA	9Cen	9	44950000	47580000	987	0	0	0	centromeric
AGGAAGATTTCCTTGGAAAC	9Cen	9	44950000	47580000	1021	0	0	0	centromeric
AGGTTCAACTCTGTTAATTG	9Cen	9	44950000	47580000	1092	0	5	15	centromeric
CTGACGTTTCAAGCGCTTTC	9Cen	9	44970000	46640000	737	189	0	0	centromeric
GACACTCTTTCTGCACTACC	9Cen	9	45060000	47170000	922	22	0	0	centromeric
GATAGCTAGGAAGATTTCCT	9Cen	9	44950000	47580000	1021	0	0	0	centromeric
GATAGCTTTGAAGGTTTCGT	9Cen	9	44950000	47580000	2116	0	0	0	centromeric
GGATATTCGGATAGCTTTGA	9Cen	9	45030000	47140000	960	162	0	0	centromeric
GTTTCAAACCTGCTGTATGA	9Cen	9	44970000	47220000	1359	25	0	0	centromeric
TAGGAAGATTTCCTTGGAAA	9Cen	9	44950000	47580000	1029	0	0	0	centromeric
TCCTGAGAATGCTTCTCTCT	9Cen	9	45010000	47210000	1033	21	1	1	centromeric
TGAAGATATTCCCGTTTCCA	9Cen	9	44950000	46770000	717	383	28	121	centromeric
TGGATATTTTGATACCTTTG	9Cen	9	45050000	47210000	781	40	0	0	centromeric
TTCAAACCTGCTCTATAAAA	9Cen	9	44950000	46370000	568	458	7	33	centromeric
TTTCAAACCTGCTCTATAAA	9Cen	9	44950000	46370000	571	449	7	36	centromeric
TTTCTTTTGATACAACATTT	9Cen	9	45000000	46300000	865	391	0	0	centromeric
TTTGAGGCCTATGATGAAAA	9Cen	9	44970000	46300000	700	496	4	68	centromeric
TTTGAGGCCTATGTTGAAAA	9Cen	9	44950000	47580000	2350	4	4	110	centromeric
TTTGTGTGGATACAGCATTT	9Cen	9	44950000	47580000	1058	0	0	0	centromeric
ATACAACATTT	9Cen	9	44950000	46300000	893	594	11	168	centromeric
CTGCTGTATGA	9Cen	9	44970000	47220000	1399	27	1	56	centromeric
CTTCATACAGC	9Cen	9	44970000	47220000	1411	27	1	59	centromeric
GAAATCCTCAA	9Cen	9	44940000	47580000	1094	3	5	205	centromeric
GAACCTTTGTG	9Cen	9	44950000	47580000	1110	9	2	237	centromeric
GAAGATTTCCT	9Cen	9	44950000	47580000	1043	6	12	189	centromeric
GGTATATAACA	9Cen	9	45060000	47140000	937	23	1	58	centromeric
TATCCACACAA	9Cen	9	44950000	47580000	1120	19	2	429	centromeric
TATGATGAAAA	9Cen	9	44970000	46300000	745	530	28	611	centromeric
TGATACCTTTG	9Cen	9	45050000	47210000	791	51	1	68	centromeric
TGCTTCTCTCT	9Cen	9	45010000	47210000	1047	40	4	294	centromeric
TGGTATATAAC	9Cen	9	45060000	47140000	941	18	2	75	centromeric
TGTTATATACC	9Cen	9	45060000	47140000	950	24	1	79	centromeric
TTTAGATAGCT	9Cen	9	44950000	47580000	1132	3	4	59	centromeric
TTTTTCATCAT	9Cen	9	44970000	46300000	737	526	28	621	centromeric
AACTGCTCTGAATAA	10Cen	10	39620000	41770000	1550	4	0	0	centromeric
AACTGCTCTGTCTAA	10Cen	10	39630000	41450000	1226	212	6	23	centromeric
AGACAGTGATAGAAA	10Cen	10	39640000	41000000	575	180	1	7	centromeric
AGTTAGACCCCTTTG	10Cen	10	39720000	40700000	760	517	1	1	centromeric
ATACACACAACACAA	10Cen	10	39630000	41660000	1472	1	17	45	centromeric
ATTTCAAGCGCTTCT	10Cen	10	39630000	41000000	641	268	0	0	centromeric
CAAAAAAGCACTTGC	10Cen	10	39640000	41650000	1740	0	1	1	centromeric
CGCCAATCTTAGACA	10Cen	10	39630000	41660000	1490	0	0	0	centromeric
CTGCAAGTGCTTTTT	10Cen	10	39640000	41650000	1732	0	0	0	centromeric
CTTCATAGAGCAGTT	10Cen	10	39640000	41660000	1436	1	26	82	centromeric
CTTTAGAGGGAGCAG	10Cen	10	39770000	41330000	636	56	0	0	centromeric
GAAAAATTCTTTCTG	10Cen	10	39640000	41660000	1105	0	0	0	centromeric
GAAACACTCTGTTTT	10Cen	10	39640000	41650000	1782	0	1	1	centromeric
GAACCTTTCTTTAGA	10Cen	10	39770000	41320000	630	60	1	2	centromeric
GCGCTTCTAGGCCTA	10Cen	10	39630000	40950000	604	354	0	0	centromeric
GCTCCCTCTAAAGAA	10Cen	10	39770000	41320000	627	58	1	2	centromeric
GCTCTATGAAGAGAA	10Cen	10	39640000	41650000	1428	1	17	57	centromeric
GCTCTCTCTAAAGAA	10Cen	10	39630000	40700000	503	462	3	9	centromeric
GCTCTGAATAAAGGA	10Cen	10	39620000	41770000	1607	3	1	1	centromeric
GGCCTATGGCAGAAA	10Cen	10	39630000	41870000	1882	2	5	89	centromeric
GGCTAATCTTTGAAA	10Cen	10	39630000	41660000	1457	0	0	0	centromeric
TCTTTGTAAGTCTGC	10Cen	10	39810000	41660000	820	58	0	0	centromeric
TGAACCTTTCTTTAG	10Cen	10	39770000	41320000	630	60	0	0	centromeric
TGCTCGATTAAAGAA	10Cen	10	39830000	41770000	844	69	0	0	centromeric
TTCCATGTCTAAGAT	10Cen	10	39630000	41880000	1624	0	0	0	centromeric
TTCCTTTTCTGCCAT	10Cen	10	39630000	41870000	1896	3	8	120	centromeric
TTGTAAGTCTGCAGG	10Cen	10	39810000	41660000	811	54	1	1	centromeric
TTTAATCGAGCAGTT	10Cen	10	39810000	41880000	998	70	1	1	centromeric
TTTTGGACTTCATTG	10Cen	10	39640000	41650000	1790	0	1	1	centromeric
AAACTGCTCTATGAAGAGAA	10Cen	10	39640000	41650000	1414	1	17	22	centromeric
AAACTGCTCTGAATAAAGGA	10Cen	10	39620000	41770000	1528	3	0	0	centromeric
AAACTGCTCTGTCTAAAGGA	10Cen	10	39750000	41450000	1163	199	6	14	centromeric
AAAGCCTGCAAGTGCTTTTT	10Cen	10	39640000	41650000	1705	0	0	0	centromeric
AAGTCCAAAAAAGCACTTGC	10Cen	10	39640000	41650000	1703	0	0	0	centromeric
ACTCTTTGTAAGTCTGCAGG	10Cen	10	39820000	41660000	802	51	0	0	centromeric
AGAGTTGAACCTTTCTTTAG	10Cen	10	39770000	41320000	624	60	0	0	centromeric
CAAACTGCTCGATTAAAGAA	10Cen	10	39830000	41770000	832	69	0	0	centromeric
CCTTTCTTTAGAGGGAGCAG	10Cen	10	39770000	41320000	624	55	0	0	centromeric
CTATTTGTAAAGTCTGCAAG	10Cen	10	39620000	41650000	1474	38	5	41	centromeric
CTTCCAACGAAGGCCTCAAA	10Cen	10	39720000	40700000	760	565	0	0	centromeric
CTTTCTGTGGAGTTTGCAAG	10Cen	10	39750000	40690000	506	271	0	0	centromeric
CTTTCTTTAATCGAGCAGTT	10Cen	10	39830000	41770000	842	67	0	0	centromeric
GACTTCATTGAGGCCTTCGT	10Cen	10	39640000	41660000	1787	0	5	5	centromeric
GAGTTGAAACACTCTGTTTT	10Cen	10	39640000	41650000	919	0	0	0	centromeric
GAGTTGAACCTTTCTTTAGA	10Cen	10	39770000	41320000	629	60	1	1	centromeric
GATATTTCCATGTCTAAGAT	10Cen	10	39630000	41880000	1523	0	0	0	centromeric
GATATTTCCTTTTCTGCCAT	10Cen	10	39630000	41870000	1879	3	8	105	centromeric
GATTTGAAACACTCTGTTTT	10Cen	10	39810000	41630000	773	48	0	0	centromeric
GCTTCCAACGAAGGCCTCAA	10Cen	10	39700000	40700000	724	545	0	0	centromeric
GTTGAATACACACAACACAA	10Cen	10	39630000	41660000	1455	0	17	43	centromeric
GTTTTGAAAAATTCTTTCTG	10Cen	10	39640000	41660000	1092	0	0	0	centromeric
TAAGTCTGCAGGTGGATATT	10Cen	10	39830000	41340000	598	54	0	0	centromeric
TACACTCTTTGTAAGTCTGC	10Cen	10	39820000	41660000	801	55	0	0	centromeric
TGATTAGTTAGACCCCTTTG	10Cen	10	39720000	40700000	760	516	0	0	centromeric
TGCAGATTTCAAGCGCTTCT	10Cen	10	39630000	41000000	621	240	0	0	centromeric
TGCTTTTTTGGACTTCATTG	10Cen	10	39640000	41650000	1751	0	0	0	centromeric
TTCAAAACTGCTCTGAATAA	10Cen	10	39620000	41770000	1513	4	0	0	centromeric
TTCAAAACTGCTCTGTCTAA	10Cen	10	39630000	41450000	1209	202	6	15	centromeric
TTCAAGCGCTTCTAGGCCTA	10Cen	10	39630000	40950000	596	283	0	0	centromeric
TTCGAAGACAGTGATAGAAA	10Cen	10	39640000	41000000	567	175	0	0	centromeric
TTCTAGGCCTATGGCAGAAA	10Cen	10	39630000	41780000	1727	13	0	0	centromeric
TTTCTCTTCATAGAGCAGTT	10Cen	10	39640000	41660000	1425	1	17	48	centromeric
TTTGACGCCAATCTTAGACA	10Cen	10	39630000	41660000	1476	0	0	0	centromeric
TTTGAGGCTAATCTTTGAAA	10Cen	10	39630000	41660000	1430	0	0	0	centromeric
AAAGCACTTGC	10Cen	10	39640000	41660000	1790	3	1	93	centromeric
AAGTCTGCAGG	10Cen	10	39810000	41660000	821	62	11	221	centromeric
AAGTGCTTTTT	10Cen	10	39640000	41650000	1764	7	1	138	centromeric
AATCTTAGACA	10Cen	10	39630000	41660000	1569	31	1	59	centromeric
AATCTTTGAAA	10Cen	10	39630000	41880000	1652	9	2	216	centromeric
AATTCTTTCTG	10Cen	10	39640000	41660000	1114	7	2	184	centromeric
ACACAACACAA	10Cen	10	39630000	41770000	1583	3	17	225	centromeric
AGAGGGAGCAG	10Cen	10	39770000	41330000	636	85	5	453	centromeric
AGGGCTCAAAG	10Cen	10	39810000	41880000	898	62	2	109	centromeric
AGTGATAGAAA	10Cen	10	39640000	41040000	624	238	2	205	centromeric
ATCGAGCAGTT	10Cen	10	39810000	41880000	1006	71	3	60	centromeric
ATGTCTAAGAT	10Cen	10	39630000	41880000	1626	1	1	54	centromeric
CAAGCGCTTCT	10Cen	10	39630000	41000000	643	357	2	53	centromeric
CACTCTGTTTT	10Cen	10	39630000	41660000	1804	2	1	109	centromeric
CCTCTAAAGAA	10Cen	10	39770000	41320000	632	62	1	97	centromeric
CCTTTCTTTAG	10Cen	10	39770000	41320000	632	67	2	104	centromeric
CGATTAAAGAA	10Cen	10	39830000	41770000	850	72	1	20	centromeric
CTTTCTTTAGA	10Cen	10	39770000	41320000	633	66	2	173	centromeric
GCTCTGAATAA	10Cen	10	39620000	41770000	1629	5	1	87	centromeric
GGACTTCATTG	10Cen	10	39640000	41650000	1844	1	2	30	centromeric
GGGCTCAAAGA	10Cen	10	39810000	41880000	954	57	1	85	centromeric
TATGAAGAGAA	10Cen	10	39640000	41650000	1438	18	17	247	centromeric
TATGGCAGAAA	10Cen	10	39630000	41870000	1908	8	5	311	centromeric
TCTCTAAAGAA	10Cen	10	39630000	41650000	1072	5	3	172	centromeric
TGAATAAAGGA	10Cen	10	39620000	41770000	1627	15	2	211	centromeric
TGTAAGTCTGC	10Cen	10	39810000	41660000	826	66	1	49	centromeric
TTCTAGGCCTA	10Cen	10	39630000	41780000	1826	22	1	88	centromeric
TTTTCTGCCAT	10Cen	10	39630000	41870000	1942	16	16	356	centromeric
AACTGCTCCATCAGC	11Cen	11	52290000	54090000	1069	1074	1	2	centromeric
AACTGCTCCATCTAA	11Cen	11	51920000	53410000	973	1029	3	5	centromeric
ACCCGTTTCGAAGGA	11Cen	11	51020000	54470000	3553	0	4	9	centromeric
ACCTGCTCTATCTAT	11Cen	11	51030000	54410000	3625	4	1	1	centromeric
ACGAAATCTTCACAG	11Cen	11	51060000	54090000	3154	286	7	18	centromeric
AGATTCTAGAAAAAG	11Cen	11	52290000	54410000	1638	707	7	23	centromeric
AGCTGCTCTGTCAAG	11Cen	11	51030000	54410000	3363	6	1	1	centromeric
AGGAAGGCCACAAAG	11Cen	11	51020000	54470000	3527	0	4	21	centromeric
ATATACCCGTTTCGA	11Cen	11	51020000	54470000	3633	0	1	5	centromeric
ATTCTTAGTGATCAT	11Cen	11	51560000	54410000	1763	370	0	0	centromeric
ATTTGGACCACTTTG	11Cen	11	51020000	54410000	3446	17	25	154	centromeric
ATTTGGACTTCTCTG	11Cen	11	51560000	53380000	1054	413	35	58	centromeric
CATCTAAAAACCAAA	11Cen	11	51030000	54410000	3691	6	1	1	centromeric
CTGCGATTGGAGATT	11Cen	11	51030000	54410000	3393	2	0	0	centromeric
CTTCCCAGAACTACA	11Cen	11	51020000	54470000	3360	0	0	0	centromeric
CTTCCGTGTAGTTCT	11Cen	11	51020000	54470000	3352	0	0	0	centromeric
GAAACTCTCTTTCTT	11Cen	11	51030000	54410000	3567	7	1	4	centromeric
GAACAATCCTGCTGA	11Cen	11	52290000	54090000	1287	1138	0	0	centromeric
GAACATTCCTTTAGA	11Cen	11	51020000	54470000	3401	0	1	2	centromeric
GAATGCAGTCATCAC	11Cen	11	51020000	54410000	3467	6	1	4	centromeric
GATTCTAGAAAAAGA	11Cen	11	52100000	54410000	1579	559	7	27	centromeric
GCCTTCCTTCGAAAC	11Cen	11	51020000	54470000	3547	0	4	9	centromeric
GCTTCCGTGTAGTTC	11Cen	11	51020000	54470000	3203	0	0	0	centromeric
GGCCTACTGTAGTAA	11Cen	11	51030000	54410000	3369	3	1	5	centromeric
GGCCTTCCTTCGAAA	11Cen	11	51020000	54470000	3586	0	4	10	centromeric
GTGAATGCTTCCGTT	11Cen	11	51020000	54470000	3573	0	0	0	centromeric
GTTCAATTCCTGAAG	11Cen	11	51500000	54150000	1568	287	0	0	centromeric
GTTCAATTCTTGAAG	11Cen	11	51560000	53800000	1061	623	0	0	centromeric
TACAGAAAGTGTGTT	11Cen	11	51030000	54410000	2939	8	2	3	centromeric
TCCTATAGATAGAGC	11Cen	11	51030000	54410000	3622	4	0	0	centromeric
TGAACTATGAAAGCA	11Cen	11	51030000	54410000	3351	6	1	2	centromeric
TGTAGAATCTGCGAT	11Cen	11	51030000	54410000	3274	4	2	12	centromeric
TTCCTTTACTACAGT	11Cen	11	51030000	54410000	3434	3	1	3	centromeric
TTTGGATTCTGCAAG	11Cen	11	51060000	54410000	2908	2	1	1	centromeric
TTTGTGTTCCACTTC	11Cen	11	51500000	54150000	1567	270	0	0	centromeric
AAAGCTGAACTATGAAAGCA	11Cen	11	51030000	54410000	3322	5	0	0	centromeric
AACATTCCTATAGATAGAGC	11Cen	11	51030000	54410000	3542	3	0	0	centromeric
AACTTCATCTAAAAACCAAA	11Cen	11	51030000	54410000	3547	6	0	0	centromeric
ACAATGCTTCCGTGTAGTTC	11Cen	11	51340000	53380000	1308	163	0	0	centromeric
AGAATCTGCGATTGGAGATT	11Cen	11	51030000	54410000	3276	2	0	0	centromeric
AGACAATTCTTAGTGATCAT	11Cen	11	51560000	54410000	1670	360	0	0	centromeric
AGATTTTCCTTTTCCACCAC	11Cen	11	51040000	54410000	3328	0	1	1	centromeric
ATAAACTTCCCAGAACTACA	11Cen	11	51030000	54470000	3086	0	0	0	centromeric
ATCTTCACATAAAAACTAGA	11Cen	11	51040000	54410000	3374	15	39	294	centromeric
CAATGCTTCCGTGTAGTTCT	11Cen	11	51340000	53380000	1275	162	0	0	centromeric
CTTGCAGATTCTAGAAAAAG	11Cen	11	52290000	54410000	1563	702	2	6	centromeric
CTTTCTTTGGATTCTGCAAG	11Cen	11	51060000	54410000	2876	2	0	0	centromeric
CTTTTTGTAGAATCTGCGAT	11Cen	11	51040000	54410000	3092	4	0	0	centromeric
GACCTCTGTGAAGATTTCGT	11Cen	11	51060000	54090000	3063	270	7	15	centromeric
GACTTCTCTGAGGATTTCGT	11Cen	11	51960000	53380000	763	650	30	44	centromeric
GAGCTGAACATTCCTTTAGA	11Cen	11	51020000	54470000	3231	0	1	1	centromeric
GAGGTGAACAATCCTGCTGA	11Cen	11	52290000	54090000	1258	1113	0	0	centromeric
GAGTTGAATGCAGTCATCAC	11Cen	11	51020000	54410000	3347	4	1	2	centromeric
GATATACCCGTTTCGAAGGA	11Cen	11	51020000	54470000	3480	0	0	0	centromeric
GATTCTACAGAAAGTGTGTT	11Cen	11	51560000	54410000	2227	355	2	3	centromeric
GGAAAGTTCAATTCCTGAAG	11Cen	11	51900000	54150000	1316	506	0	0	centromeric
GGAAAGTTCAATTCTTGAAG	11Cen	11	52380000	53800000	706	942	0	0	centromeric
GGATTCTGCAAGTGGATATG	11Cen	11	51060000	54410000	2775	1	0	0	centromeric
GTTATTTCCTTTACTACAGT	11Cen	11	51030000	54410000	3254	3	1	2	centromeric
GTTTTGAAACTCTCTTTCTT	11Cen	11	51040000	54410000	2810	6	1	3	centromeric
TGAAGATATACCCGTTTCGA	11Cen	11	51020000	54470000	3413	0	1	2	centromeric
TGACTGCATTCAACTCACAG	11Cen	11	51040000	54410000	3300	2	1	1	centromeric
TGATGTTTGTGTTCCACTTC	11Cen	11	51500000	54150000	1541	242	0	0	centromeric
TGGATATTTGGACCACTTTG	11Cen	11	51020000	54410000	3332	16	25	107	centromeric
TGGATATTTGGACTTCTCTG	11Cen	11	51560000	53380000	1041	392	10	21	centromeric
TGTCTGTGAATGCTTCCGTT	11Cen	11	51060000	54410000	3354	3	0	0	centromeric
TTACAACCTGCTCTATCTAT	11Cen	11	51030000	54410000	3530	4	0	0	centromeric
TTCAAAACTGCTCCATCAGC	11Cen	11	52290000	54090000	1058	1051	0	0	centromeric
TTCAGAGCTGCTCTGTCAAG	11Cen	11	51040000	54410000	3305	3	0	0	centromeric
TTCCAACGAAATCTTCACAG	11Cen	11	51060000	54090000	3120	273	7	15	centromeric
TTCGAAGGAAGGCCACAAAG	11Cen	11	51020000	54470000	3374	0	0	0	centromeric
TTGCAGATTCTAGAAAAAGA	11Cen	11	52300000	54410000	1404	643	7	19	centromeric
TTGGAAACTGCTCCATCTAA	11Cen	11	51920000	53410000	963	1002	3	4	centromeric
TTGTGGCCTTCCTTCGAAAC	11Cen	11	51020000	54470000	3412	0	0	0	centromeric
TTTGAGGCCTACTGTAGTAA	11Cen	11	51030000	54410000	3324	3	1	5	centromeric
TTTGTGGCCTTCCTTCGAAA	11Cen	11	51020000	54470000	3417	0	0	0	centromeric
AATCCTGCTGA	11Cen	11	52290000	54090000	1351	1166	2	84	centromeric
AATCTTCACAG	11Cen	11	51060000	54090000	3315	311	7	129	centromeric
AATTCCTGAAG	11Cen	11	51500000	54150000	1581	300	1	129	centromeric
AATTCTTGAAG	11Cen	11	51560000	53800000	1078	654	1	97	centromeric
ACCCGTTTCGA	11Cen	11	51020000	54470000	3663	0	4	11	centromeric
ATAGATAGAGC	11Cen	11	51030000	54410000	3680	4	1	90	centromeric
ATGCTTCCGTT	11Cen	11	51020000	54470000	3716	1	1	15	centromeric
ATTCCTTTAGA	11Cen	11	51020000	54470000	3472	6	1	78	centromeric
CCAGAACTACA	11Cen	11	51020000	54470000	3637	4	1	81	centromeric
CCGTGTAGTTC	11Cen	11	51020000	54470000	3403	0	1	7	centromeric
CGTGTAGTTCT	11Cen	11	51020000	54470000	3415	0	1	3	centromeric
CTAGAAAAAGA	11Cen	11	52100000	54410000	1614	579	7	301	centromeric
CTATGAAAGCA	11Cen	11	51030000	54410000	3374	15	2	126	centromeric
CTCTCTTTCTT	11Cen	11	51030000	54410000	3672	19	2	269	centromeric
GAAAGTGTGTT	11Cen	11	51030000	54410000	2968	13	2	124	centromeric
GAATCTGCGAT	11Cen	11	51030000	54410000	3474	8	3	28	centromeric
GATTGGAGATT	11Cen	11	51030000	54410000	3578	8	1	66	centromeric
GCAGTCATCAC	11Cen	11	51020000	54410000	3497	11	2	80	centromeric
GCTCCATCAGC	11Cen	11	52290000	54090000	1204	1167	1	78	centromeric
GCTCCATCTAA	11Cen	11	51920000	53410000	990	1088	3	52	centromeric
GCTCTATCTAT	11Cen	11	51030000	54410000	3676	5	2	41	centromeric
GCTCTGTCAAG	11Cen	11	51030000	54410000	3473	12	28	125	centromeric
GTTTCGAAGGA	11Cen	11	51020000	54470000	3695	1	4	20	centromeric
TAAAAACCAAA	11Cen	11	51020000	54470000	3781	13	1	319	centromeric
TACTGTAGTAA	11Cen	11	51030000	54410000	3546	4	1	51	centromeric
TCCTTCGAAAC	11Cen	11	51020000	54470000	3687	0	4	22	centromeric
TCTAGAAAAAG	11Cen	11	52100000	54410000	1790	618	7	226	centromeric
TGTTCCACTTC	11Cen	11	51500000	54150000	1577	300	1	97	centromeric
TTAGTGATCAT	11Cen	11	51560000	54410000	1878	389	13	45	centromeric
TTCCTTCGAAA	11Cen	11	51020000	54470000	3746	0	4	32	centromeric
TTTACTACAGT	11Cen	11	51030000	54410000	3519	5	2	57	centromeric
AAATATCACAAAAAG	12Cen	12	34620000	37190000	1895	0	1	2	centromeric
AATATCACAAAAAGA	12Cen	12	34620000	37200000	1897	0	1	2	centromeric
ATCTGCTCTTTCTGA	12Cen	12	34620000	36850000	1514	169	1	3	centromeric
ATTGAAATCTCCAAC	12Cen	12	35410000	37200000	1165	460	0	0	centromeric
ATTGAAATCTCCACA	12Cen	12	34620000	37200000	1822	0	1	1	centromeric
ATTTCAAGCGCTTTT	12Cen	12	34710000	37210000	1741	45	4	25	centromeric
CAAATTCCACAAAAA	12Cen	12	34620000	37130000	1626	8	3	39	centromeric
CATATAATGTTTGAT	12Cen	12	34950000	37130000	1394	175	1	1	centromeric
CATCTGCTCTTCTAA	12Cen	12	34620000	37130000	1636	9	1	1	centromeric
CCTCCATCAAAAGAA	12Cen	12	34650000	37200000	1804	5	1	10	centromeric
CCTTTCTTTTGATGG	12Cen	12	34650000	37200000	1819	5	1	10	centromeric
CTATTCAACTCACAG	12Cen	12	34620000	36740000	1485	298	0	0	centromeric
CTGCAAGCAGATATT	12Cen	12	34620000	37200000	2808	3	11	53	centromeric
CTGTGAGTTGAATAG	12Cen	12	34620000	36750000	1496	286	0	0	centromeric
GACCAAAGGTAGAAA	12Cen	12	34680000	37200000	1686	24	1	1	centromeric
GACCAAATGTAGAAA	12Cen	12	34780000	36850000	1350	83	0	0	centromeric
GCAAATTCCACAAAA	12Cen	12	34620000	37130000	1596	9	6	60	centromeric
GCTCCATCAAAAGAA	12Cen	12	34620000	37200000	3284	35	37	251	centromeric
GCTCTTTCTGAAGGA	12Cen	12	34620000	36850000	1510	168	1	2	centromeric
GGAAACTGCACAAAT	12Cen	12	34780000	37200000	1572	74	1	1	centromeric
GGCCAAATGTAGAAA	12Cen	12	34620000	37210000	1911	1	1	4	centromeric
GGCCTACGGTAGAAA	12Cen	12	34720000	37130000	1473	40	23	161	centromeric
GTGTAACATTATATG	12Cen	12	34680000	37200000	1698	2	0	0	centromeric
TAAACACCCTTTTTG	12Cen	12	34620000	37130000	1559	7	1	1	centromeric
TAACCTTTCTTTTGA	12Cen	12	34620000	37200000	5167	1	3	18	centromeric
TCAGTAACTTATTTG	12Cen	12	34620000	37200000	3340	0	1	1	centromeric
TCGCTTTGAGACCAA	12Cen	12	34680000	37020000	1387	88	0	0	centromeric
TGTGATATTTGCAGG	12Cen	12	34620000	37190000	1842	0	0	0	centromeric
TGTGCAGTTTCCAGT	12Cen	12	34780000	37200000	1583	80	0	0	centromeric
TGTGGAATTTGCAGC	12Cen	12	34620000	37190000	1662	1	0	0	centromeric
TGTGGAGTTTCCATG	12Cen	12	34620000	37200000	1627	0	0	0	centromeric
TGTGTGTTCAACTCA	12Cen	12	34680000	37130000	1639	7	2	14	centromeric
TTCCTTTTCTACATT	12Cen	12	34620000	37200000	3291	1	1	8	centromeric
TTCCTTTTCTACCTT	12Cen	12	34680000	37200000	1683	25	3	80	centromeric
TTTGATGGAGGAGTT	12Cen	12	34620000	37200000	1838	1	1	8	centromeric
TTTTGTGATATTTGC	12Cen	12	34620000	37190000	1846	0	0	0	centromeric
AAACTCCTCCATCAAAAGAA	12Cen	12	34650000	37200000	1770	5	1	10	centromeric
AAACTGCTCCATCAAAAGAA	12Cen	12	34620000	37190000	2855	20	37	165	centromeric
AAAGTCTGCAAGCAGATATT	12Cen	12	34620000	37200000	2702	0	9	9	centromeric
AAGCGATTGAAATCTCCAAC	12Cen	12	35410000	37200000	1095	443	0	0	centromeric
AAGCGATTGAAATCTCCACA	12Cen	12	34680000	36860000	1387	150	0	0	centromeric
AATCTGCTCTTTCTGAAGGA	12Cen	12	34620000	36850000	1501	150	0	0	centromeric
AATGTCTGCAAGTGGATATT	12Cen	12	35410000	37130000	910	391	8	41	centromeric
AATTCTCAGTAACTTATTTG	12Cen	12	34620000	37200000	3297	0	0	0	centromeric
AGCTGCAAATTCCACAAAAA	12Cen	12	34620000	37130000	1570	8	0	0	centromeric
CAACTGGAAACTGCACAAAT	12Cen	12	34780000	37200000	1526	71	0	0	centromeric
CACCTCTGTGAGTTGAATAG	12Cen	12	34620000	36740000	1452	276	0	0	centromeric
CAGATATTTGGACCTCTTTG	12Cen	12	34620000	37200000	2727	0	1	1	centromeric
CAGCTGCAAATTCCACAAAA	12Cen	12	34620000	37130000	1539	9	0	0	centromeric
CCTCTTTTTGTGATATTTGC	12Cen	12	34620000	36430000	1298	468	0	0	centromeric
CCTGCAAATATCACAAAAAG	12Cen	12	34620000	36430000	1292	471	0	0	centromeric
CTATTTGTGCAGTTTCCAGT	12Cen	12	34780000	37200000	1534	75	0	0	centromeric
CTGCAAATATCACAAAAAGA	12Cen	12	34620000	36430000	1301	475	0	0	centromeric
CTTCTGTGTAACATTATATG	12Cen	12	34680000	37200000	1685	2	0	0	centromeric
CTTTTTGTGATATTTGCAGG	12Cen	12	34620000	37190000	1786	0	0	0	centromeric
CTTTTTGTGGAATTTGCAGC	12Cen	12	34620000	37190000	1608	1	0	0	centromeric
CTTTTTGTGGAGTTTCCATG	12Cen	12	34620000	37200000	1597	0	0	0	centromeric
GAGTATAACCTTTCTTTTGA	12Cen	12	34680000	37200000	1776	1	0	0	centromeric
GAGTTTAACCTTTCTTTTGA	12Cen	12	34620000	37190000	3075	1	2	15	centromeric
GATATTTCCTTTTCTACATT	12Cen	12	34620000	37200000	1878	0	1	8	centromeric
GATGTTAAACACCCTTTTTG	12Cen	12	34620000	37130000	1506	7	0	0	centromeric
GATGTTTCCTTTTCTACATT	12Cen	12	34780000	36850000	1289	86	0	0	centromeric
GATGTTTCCTTTTCTACCGT	12Cen	12	34620000	37100000	1474	7	1	5	centromeric
GATGTTTCCTTTTCTACCTT	12Cen	12	34680000	37200000	1647	22	1	2	centromeric
GTCTTTGTAAAGTCTGCAAG	12Cen	12	34620000	37190000	1648	0	15	15	centromeric
TATAACCTTTCTTTTGATGG	12Cen	12	34690000	37200000	1737	2	0	0	centromeric
TGATGTGTGTGTTCAACTCA	12Cen	12	34680000	37130000	1618	7	2	4	centromeric
TGCCTCTATTCAACTCACAG	12Cen	12	34620000	36740000	1465	277	0	0	centromeric
TGGAGATTTCAAGCGCTTTT	12Cen	12	34710000	37190000	1725	44	4	18	centromeric
TTCAAATCTGCTCTTTCTGA	12Cen	12	34620000	36850000	1491	146	0	0	centromeric
TTCAAGCGCTTTGAGGCCTA	12Cen	12	34620000	35810000	719	617	3	14	centromeric
TTCAATCGCTTTGAGACCAA	12Cen	12	34680000	37020000	1370	85	0	0	centromeric
TTCACATCTGCTCTGTCTAA	12Cen	12	34590000	37200000	1808	0	4	9	centromeric
TTCTTCATATAATGTTTGAT	12Cen	12	34950000	37130000	1361	171	0	0	centromeric
TTTAACATCTGCTCTTCTAA	12Cen	12	34620000	37130000	1576	9	0	0	centromeric
TTTCTTTTGATGGAGGAGTT	12Cen	12	34620000	37200000	1809	1	1	4	centromeric
TTTGAGACCAAAGGTAGAAA	12Cen	12	34680000	37020000	1377	112	0	0	centromeric
TTTGAGACCAAATGTAGAAA	12Cen	12	34780000	36850000	1323	77	0	0	centromeric
TTTGAGGCCTACGGTAGAAA	12Cen	12	34720000	37130000	1366	36	9	73	centromeric
TTTTAGGCCAAATGTAGAAA	12Cen	12	34620000	37200000	1801	0	0	0	centromeric
AAATCTCCAAC	12Cen	12	34620000	37200000	1751	4	1	115	centromeric
AAATCTCCACA	12Cen	12	34620000	37200000	1842	5	2	106	centromeric
AAATGTAGAAA	12Cen	12	34620000	37210000	3429	18	34	587	centromeric
AACATTATATG	12Cen	12	34680000	37200000	1726	6	2	89	centromeric
AAGCAGATATT	12Cen	12	34620000	37200000	2958	11	11	199	centromeric
ACTGCACAAAT	12Cen	12	34780000	37200000	1585	74	2	65	centromeric
ATATTTGCAGG	12Cen	12	34620000	37190000	1873	6	1	95	centromeric
ATCACAAAAAG	12Cen	12	34620000	37190000	1899	4	1	119	centromeric
ATGGAGGAGTT	12Cen	12	34620000	37200000	1886	10	1	131	centromeric
ATTCCACAAAA	12Cen	12	34620000	37130000	1619	20	9	242	centromeric
CAAGCGCTTTT	12Cen	12	34710000	37210000	1821	50	4	46	centromeric
CACCCTTTTTG	12Cen	12	34620000	37130000	1601	13	40	187	centromeric
CAGTTTCCAGT	12Cen	12	34780000	37200000	1609	89	2	113	centromeric
CTTTCTTTTGA	12Cen	12	34620000	37200000	5355	82	37	916	centromeric
GAATTTGCAGC	12Cen	12	34620000	37190000	1715	4	1	86	centromeric
GAGTTGAATAG	12Cen	12	34620000	37200000	1882	6	1	66	centromeric
GAGTTTCCATG	12Cen	12	34620000	37200000	1821	4	1	99	centromeric
GCTCTTTCTGA	12Cen	12	34620000	36850000	1521	183	2	127	centromeric
GTGATATTTGC	12Cen	12	34620000	37190000	1858	1	1	48	centromeric
TAACTTATTTG	12Cen	12	34620000	37200000	3398	8	1	127	centromeric
TAATGTTTGAT	12Cen	12	34950000	37130000	1422	192	1	100	centromeric
TCACAAAAAGA	12Cen	12	34620000	37200000	1907	8	1	165	centromeric
TCTTTTGATGG	12Cen	12	34620000	37200000	1883	10	5	133	centromeric
TGCTCTTCTAA	12Cen	12	34620000	37130000	1666	14	2	102	centromeric
TGTTCAACTCA	12Cen	12	34680000	37130000	1648	9	3	82	centromeric
TTCCACAAAAA	12Cen	12	34620000	37130000	1648	18	4	226	centromeric
TTTCTGAAGGA	12Cen	12	34620000	36850000	1560	185	2	229	centromeric
TTTGAGACCAA	12Cen	12	34620000	37020000	1451	99	5	146	centromeric
TTTTCTACATT	12Cen	12	34620000	37200000	3349	8	2	190	centromeric
TTTTCTACCTT	12Cen	12	34620000	37200000	1760	18	5	352	centromeric
CTGTCTCGTTTTTCT	13Cen	13	15540000	16870000	672	236	1	1	centromeric
GAAAAACGAGACAGA	13Cen	13	15540000	16870000	672	236	0	0	centromeric
TCTCTATGAGTCGAA	13Cen	13	15540000	17470000	1257	1	0	0	centromeric
TCTGTCTCGTTTTTC	13Cen	13	15540000	16870000	672	236	1	1	centromeric
TGTGGATTCTGCAAA	13Cen	13	15540000	17470000	1276	0	1	10	centromeric
TTTCAAACACTCTTT	13Cen	13	15540000	17500000	1278	0	1	8	centromeric
AAACTGCTGCATCAAAAGAA	13Cen	13	15540000	17500000	1287	0	17	52	centromeric
ATCCTTCTGTCTCGTTTTTC	13Cen	13	15540000	16870000	672	236	0	0	centromeric
ATTTTTGTGGATTCTGCAAA	13Cen	13	15540000	17470000	1263	0	1	2	centromeric
GCACGTTTCAAACACTCTTT	13Cen	13	15540000	17500000	1277	0	0	0	centromeric
GTTCATCTCTATGAGTCGAA	13Cen	13	15540000	17470000	1257	1	0	0	centromeric
TCCCAGAAAAACGAGACAGA	13Cen	13	15540000	16870000	672	236	0	0	centromeric
TCCTTCTGTCTCGTTTTTCT	13Cen	13	15540000	16870000	672	236	0	0	centromeric
TCGACTCATAGAGATGAACA	13Cen	13	15540000	17470000	1257	1	0	0	centromeric
TTGAAACGTGCTCAAAGTAA	13Cen	13	15540000	17500000	1259	0	0	0	centromeric
TTTCTTTTGATGCAGCAGTT	13Cen	13	15540000	17500000	1289	0	17	56	centromeric
TTTGAAACGTGCTCAAAGTA	13Cen	13	15540000	17500000	1259	0	0	0	centromeric
CTCGTTTTTCT	13Cen	13	15540000	16870000	672	237	1	26	centromeric
GATTCTGCAAA	13Cen	13	15540000	17470000	1276	14	7	343	centromeric
TATGAGTCGAA	13Cen	13	15540000	17470000	1267	1	1	4	centromeric
TCTCGTTTTTC	13Cen	13	15540000	16870000	672	238	1	24	centromeric
AATGCACATATCACA	14Cen	14	10330000	11520000	526	433	3	34	centromeric
ACTTGAATGCACATATCACA	14Cen	14	10330000	11520000	516	421	0	0	centromeric
CACATATCACA	14Cen	14	10330000	11520000	526	440	3	179	centromeric
AATTCAGCCGCTTTG	16Cen	16	35850000	37790000	973	1	6	30	centromeric
ACGAAGGCATCTAAG	16Cen	16	35840000	37820000	1045	0	4	6	centromeric
ATCTTGGCCTCTTAG	16Cen	16	35890000	37790000	1158	1	0	0	centromeric
ATTCGGACCTCTTTG	16Cen	16	36010000	37820000	944	62	7	24	centromeric
ATTTTGACCTCTTTG	16Cen	16	35850000	37540000	948	132	25	158	centromeric
CACTACGCAGTGTCT	16Cen	16	35890000	37820000	1049	0	0	0	centromeric
CCGTTGACCTCAAAG	16Cen	16	35890000	37790000	950	2	35	222	centromeric
CGAATATCCACTGGC	16Cen	16	35890000	37820000	1010	0	0	0	centromeric
CTCAGAAACTGCTCT	16Cen	16	36120000	37390000	643	192	7	10	centromeric
CTTAGATGCCTTCGT	16Cen	16	35840000	37820000	1020	0	4	7	centromeric
GAAAGTCTCTTTTTG	16Cen	16	35850000	37810000	1032	0	1	5	centromeric
GCTCTTTGAAAAGAA	16Cen	16	35850000	37790000	1030	0	4	23	centromeric
GCTGTATGAAAAGAA	16Cen	16	35840000	37820000	1066	0	5	143	centromeric
GGCCAAAAGCAGAAA	16Cen	16	35850000	37820000	1133	0	1	6	centromeric
GGGTTTTTTCATGTA	16Cen	16	35890000	37790000	987	1	34	231	centromeric
GGTCAACGGTAGAAA	16Cen	16	35890000	37790000	1092	1	13	56	centromeric
GGTCCGAATATCCAC	16Cen	16	35850000	37820000	1041	0	1	1	centromeric
GGTGGAATTTGTAAG	16Cen	16	35850000	37820000	1044	0	3	9	centromeric
TCACTACGCAGTGTC	16Cen	16	35890000	37820000	1050	0	0	0	centromeric
TCTCAGAAACTGCTC	16Cen	16	36120000	37390000	643	193	7	12	centromeric
TCTGCAATTTGCAAG	16Cen	16	35850000	37810000	1107	0	1	2	centromeric
TCTGGAATTTGCAAG	16Cen	16	35840000	37790000	1108	3	28	205	centromeric
TGAGAATGATTCTGT	16Cen	16	35850000	37790000	1085	0	1	1	centromeric
TGCAAGTGGATATCT	16Cen	16	35890000	37790000	1157	1	1	3	centromeric
TGCCAATGGTAGAAA	16Cen	16	35870000	37820000	1013	3	1	4	centromeric
TGCCTTCGTTGGAAA	16Cen	16	35840000	37820000	1031	0	6	82	centromeric
TGGAAACACTCTGTT	16Cen	16	35870000	37790000	1002	0	5	16	centromeric
TGGAAAGTCTGCACG	16Cen	16	35870000	37790000	1046	0	3	5	centromeric
TGTAAGGTTAGACAG	16Cen	16	36350000	37810000	597	122	0	0	centromeric
TGTGAAGCCTGCCAG	16Cen	16	35890000	37820000	1113	0	0	0	centromeric
TTCATATAATGCTAG	16Cen	16	35850000	37820000	1018	0	1	1	centromeric
TTCCTTTTCTGCTTT	16Cen	16	35850000	37820000	1166	0	1	5	centromeric
TTTCAAAGAGCAGTT	16Cen	16	35850000	37790000	1026	0	16	53	centromeric
TTTCATACAGCATTC	16Cen	16	35850000	37820000	1071	0	1	1	centromeric
TTTGAGACACTCTTT	16Cen	16	35850000	37820000	1126	0	10	25	centromeric
AAAGAGGTCCGAATATCCAC	16Cen	16	35850000	37820000	1033	0	0	0	centromeric
AAGTCTGCAAGTGGATATCT	16Cen	16	35890000	37790000	1148	1	0	0	centromeric
AATATTTCCTTTTCTGCTTT	16Cen	16	35850000	37820000	1125	0	0	0	centromeric
ACACATCACTACGCAGTGTC	16Cen	16	35890000	37820000	1045	0	0	0	centromeric
AGAATGCTGTATGAAAAGAA	16Cen	16	35840000	37820000	1063	0	0	0	centromeric
AGGTCCGAATATCCACTGGC	16Cen	16	35890000	37820000	1004	0	0	0	centromeric
ATCTTTCTCAGAAACTGCTC	16Cen	16	36120000	37390000	636	185	1	1	centromeric
ATTTCTTCATATAATGCTAG	16Cen	16	35850000	37820000	1016	0	1	1	centromeric
CACATCACTACGCAGTGTCT	16Cen	16	35890000	37820000	1046	0	0	0	centromeric
CAGTTTGGAAACACTCTGTT	16Cen	16	35870000	37790000	984	0	5	11	centromeric
CTGTTTGGAAAGTCTGCACG	16Cen	16	35870000	37790000	1032	0	3	5	centromeric
CTGTTTGTGAAGCCTGCCAG	16Cen	16	35890000	37820000	1093	0	0	0	centromeric
CTTTTGGTGGAATTTGTAAG	16Cen	16	35850000	37820000	934	0	1	1	centromeric
CTTTTTCTGCAATTTGCAAG	16Cen	16	35850000	37810000	1099	0	1	1	centromeric
GAAACGGGTTTTTTCATGTA	16Cen	16	35890000	37790000	881	0	32	220	centromeric
GAAGCCTGCCAGTGGATATT	16Cen	16	35890000	37820000	1014	0	0	0	centromeric
GACCTCTTAGATGCCTTCGT	16Cen	16	35840000	37820000	1007	0	1	1	centromeric
GATTTGAAAGTCTCTTTTTG	16Cen	16	35850000	37810000	1029	0	1	1	centromeric
GCAGATTTGAGACACTCTTT	16Cen	16	36230000	37820000	860	198	0	0	centromeric
GGCCTCTTAGAGGCCTTCGT	16Cen	16	35850000	37790000	1152	0	0	0	centromeric
GTTTCTGAGAATGATTCTGT	16Cen	16	35850000	37790000	1085	0	0	0	centromeric
TAACTGCTCTGTGAAAAGAA	16Cen	16	35850000	37790000	1108	4	7	41	centromeric
TAACTGCTCTTTGAAAAGAA	16Cen	16	35850000	37790000	1022	0	2	7	centromeric
TAGATGCCTTCGTTGGAAAC	16Cen	16	35840000	37820000	1009	0	4	5	centromeric
TCTTTCTCAGAAACTGCTCT	16Cen	16	36120000	37390000	636	186	0	0	centromeric
TGGAGAATTCAGCCGCTTTG	16Cen	16	35850000	37790000	971	1	6	30	centromeric
TGGAGACTTCAAGCGCTTTG	16Cen	16	35850000	36920000	615	452	1	7	centromeric
TGGATATCTTGGCCTCTTAG	16Cen	16	35890000	37790000	1158	1	0	0	centromeric
TGGATATTCGGACCTCTTTG	16Cen	16	36040000	37820000	927	56	6	19	centromeric
TGGATATTTTGACCTCTTTG	16Cen	16	35850000	37540000	947	131	25	143	centromeric
TTAGATGCCTTCGTTGGAAA	16Cen	16	35840000	37820000	1023	0	4	7	centromeric
TTCCAACGAAGGCATCTAAG	16Cen	16	35840000	37820000	1001	0	4	6	centromeric
TTCGAATCTGCTCTGTCTAA	16Cen	16	35870000	37530000	931	119	1	4	centromeric
TTCTACCGTTGACCTCAAAG	16Cen	16	35890000	37790000	948	1	35	221	centromeric
TTTCTTCATATAATGCTAGA	16Cen	16	35850000	37820000	1019	0	5	11	centromeric
TTTCTTTTCAAAGAGCAGTT	16Cen	16	35850000	37790000	1020	0	16	48	centromeric
TTTCTTTTCACAGAGCAGTT	16Cen	16	35850000	37790000	1112	4	11	104	centromeric
TTTCTTTTCATACAGCATTC	16Cen	16	35850000	37820000	1061	0	0	0	centromeric
TTTGAGGCCAAAAGCAGAAA	16Cen	16	35850000	37820000	1131	0	1	3	centromeric
TTTGAGGTCAACGGTAGAAA	16Cen	16	35890000	37790000	1089	1	13	36	centromeric
AAAAGCAGAAA	16Cen	16	35850000	37820000	1141	8	2	662	centromeric
AAAGAGCAGTT	16Cen	16	35850000	37790000	1028	4	16	236	centromeric
AACACTCTGTT	16Cen	16	35870000	37820000	1011	2	5	80	centromeric
AAGCCTGCCAG	16Cen	16	35890000	37820000	1113	3	1	93	centromeric
AATGATTCTGT	16Cen	16	35850000	37790000	1090	1	1	114	centromeric
ACGCAGTGTCT	16Cen	16	35890000	37820000	1049	0	1	14	centromeric
AGAAACTGCTC	16Cen	16	36120000	37390000	643	193	7	137	centromeric
AGACACTCTTT	16Cen	16	35850000	37820000	1128	0	10	124	centromeric
AGGCATCTAAG	16Cen	16	35840000	37820000	1059	5	4	75	centromeric
AGGTTAGACAG	16Cen	16	36350000	37810000	613	160	1	58	centromeric
AGTGGATATCT	16Cen	16	35890000	37790000	1163	2	3	89	centromeric
ATACAGCATTC	16Cen	16	35850000	37820000	1076	1	1	78	centromeric
CAATTTGCAAG	16Cen	16	35840000	37820000	1131	1	13	146	centromeric
CGAATATCCAC	16Cen	16	35850000	37820000	1049	0	1	9	centromeric
GAAACTGCTCT	16Cen	16	36120000	37390000	643	195	7	155	centromeric
GATGCCTTCGT	16Cen	16	35840000	37820000	1050	0	6	86	centromeric
GTCTCTTTTTG	16Cen	16	35850000	37810000	1034	7	1	151	centromeric
TACGCAGTGTC	16Cen	16	35890000	37820000	1050	2	1	10	centromeric
TATAATGCTAG	16Cen	16	35850000	37820000	1117	0	2	36	centromeric
TATCCACTGGC	16Cen	16	35890000	37820000	1095	1	1	39	centromeric
TGGCCTCTTAG	16Cen	16	35850000	37790000	1187	3	1	68	centromeric
TTTGAAAAGAA	16Cen	16	35850000	37790000	1033	6	4	459	centromeric
TTTTCTGCTTT	16Cen	16	35850000	37820000	1167	7	2	423	centromeric
AAACACTCTTTTTGC	17Cen	17	23990000	27480000	1244	207	3	45	centromeric
AAACTGCTCTGTCAA	17Cen	17	23890000	27470000	1299	0	2	21	centromeric
AACGTGAACTTTGAA	17Cen	17	23890000	26880000	1081	123	0	0	centromeric
AACTGCGCTCTCAAA	17Cen	17	23430000	27560000	1493	0	0	0	centromeric
AACTGCTACATCGCA	17Cen	17	23890000	27190000	1127	58	0	0	centromeric
AACTGCTCTATCAAT	17Cen	17	23890000	27200000	1174	90	3	23	centromeric
AACTGCTCTTTGAAA	17Cen	17	24510000	26700000	811	186	11	26	centromeric
AAGACATCTTCGGAG	17Cen	17	24500000	26680000	793	459	0	0	centromeric
AAGGAAAGTTCAACT	17Cen	17	24510000	26700000	786	8	2	8	centromeric
ACAGAGAAGCTTCTG	17Cen	17	24510000	26620000	742	20	1	1	centromeric
ACCTGCTCCATCCAA	17Cen	17	23890000	27410000	1238	47	0	0	centromeric
ACGAAGGACACAGAG	17Cen	17	25090000	27480000	862	272	1	2	centromeric
ACGAAGGCCACAGAG	17Cen	17	24460000	27570000	1138	199	3	15	centromeric
ACGAATTCCTCACAG	17Cen	17	24510000	26700000	776	17	0	0	centromeric
ACTGCATTCAACTCA	17Cen	17	23890000	27480000	1309	0	13	29	centromeric
AGATGTCTTTGGAAA	17Cen	17	23430000	26680000	1204	273	1	4	centromeric
AGCAATGTGAAACTC	17Cen	17	23890000	26680000	1012	225	0	0	centromeric
AGCTGCTCTTTCCAA	17Cen	17	23890000	27480000	1302	0	3	13	centromeric
AGCTTCTCTCTCGAA	17Cen	17	24460000	27480000	1090	197	0	0	centromeric
AGTTCAGGTTTGAAA	17Cen	17	23890000	26620000	963	167	1	2	centromeric
AGTTGAACCCTCCTA	17Cen	17	24500000	26680000	798	390	1	1	centromeric
AGTTGAACTTTCCTT	17Cen	17	23430000	27560000	1495	0	3	17	centromeric
ATGTTCAACTCTGTG	17Cen	17	23890000	27420000	1269	40	14	73	centromeric
ATTGATAGAGCAGTT	17Cen	17	23890000	27200000	1184	86	1	5	centromeric
ATTTGGACCACTCTG	17Cen	17	24460000	27570000	1171	206	8	83	centromeric
ATTTGGACCTCTGTG	17Cen	17	24510000	26700000	775	15	8	69	centromeric
CAAACATCACGAAGA	17Cen	17	23460000	27560000	2636	2	2	3	centromeric
CACTGCTCTATCCAT	17Cen	17	24500000	26680000	803	288	0	0	centromeric
CAGACATCACGAAGA	17Cen	17	23890000	27480000	1292	0	0	0	centromeric
CGAAATCTTCAAAAT	17Cen	17	24570000	26830000	809	6	0	0	centromeric
CGGGAGAATCTTCAC	17Cen	17	24570000	26700000	781	9	0	0	centromeric
CGTAGTGTCTACAAG	17Cen	17	24500000	26680000	790	42	0	0	centromeric
CTACAAGTGGACATT	17Cen	17	24500000	26680000	789	48	6	176	centromeric
CTATCTAGCTTTTAC	17Cen	17	24570000	26860000	839	411	2	10	centromeric
CTCAGAAAATTCTTT	17Cen	17	23940000	27480000	1241	6	5	21	centromeric
CTCCGAAGATGTCTT	17Cen	17	24500000	26680000	793	462	0	0	centromeric
CTGCAAGTGGAGATA	17Cen	17	23500000	27570000	1507	17	1	6	centromeric
CTGCACCTAACTAAA	17Cen	17	24460000	27340000	1048	372	0	0	centromeric
CTGTCTTCTTTTTAT	17Cen	17	24460000	26700000	812	203	1	4	centromeric
CTGTGAGGAATTCGT	17Cen	17	24510000	26700000	776	15	0	0	centromeric
CTGTGGCATCTGCAA	17Cen	17	23890000	26700000	1021	238	1	1	centromeric
CTGTTTAGTTCTGTG	17Cen	17	23430000	26840000	1457	392	14	14	centromeric
CTTTGTGGTTTGTGG	17Cen	17	23890000	27480000	1300	0	1	3	centromeric
GAAACTCTCTTTCTG	17Cen	17	23890000	27250000	1223	85	1	12	centromeric
GAATTCGTTGGAAAC	17Cen	17	23890000	26960000	1218	162	21	171	centromeric
GATGTCTTTGGAAAC	17Cen	17	23430000	26680000	1206	268	1	2	centromeric
GCAAACATCACGAAG	17Cen	17	23890000	26850000	1052	175	0	0	centromeric
GCAATGTGAAACTCT	17Cen	17	23890000	26680000	1012	225	0	0	centromeric
GCCTATGGTAGTAAA	17Cen	17	23430000	27480000	1448	1	24	27	centromeric
GCTCTATCCATAGGA	17Cen	17	24350000	26680000	857	566	0	0	centromeric
GGAAAGTTCAACTCG	17Cen	17	24520000	26700000	786	7	0	0	centromeric
GGAAGGTTCAACTCT	17Cen	17	23820000	26510000	976	426	7	44	centromeric
GGAATTCGTTGGAAA	17Cen	17	23890000	26960000	1220	163	33	126	centromeric
GGAGTACCGTAGTAA	17Cen	17	24460000	26700000	806	13	0	0	centromeric
GGCCTATGGTAGTAA	17Cen	17	23430000	27560000	2896	0	29	49	centromeric
GGGCTTTGTGGTTTG	17Cen	17	23890000	27480000	1299	0	1	1	centromeric
GGTTTGTGGTGGAAA	17Cen	17	23430000	27560000	1530	0	1	2	centromeric
GTCCTTCGTTCGAAA	17Cen	17	25090000	27480000	850	265	2	6	centromeric
GTGCAAGTGGAGATT	17Cen	17	24460000	27460000	1089	175	2	5	centromeric
GTGGAAAACGAATTA	17Cen	17	23890000	26680000	1006	272	0	0	centromeric
GTTTTAGTTCTGTGC	17Cen	17	24480000	26700000	787	51	1	1	centromeric
TAATTGCACTCTTTG	17Cen	17	24460000	26120000	587	146	0	0	centromeric
TCCACTTGCAGATTC	17Cen	17	23890000	26700000	1042	244	24	111	centromeric
TCCAGAATCTGCAAG	17Cen	17	23890000	26700000	1040	242	24	110	centromeric
TCCCTTTACTACCAT	17Cen	17	23430000	27480000	1448	2	24	26	centromeric
TCCTTCGTTCGAAAC	17Cen	17	25090000	27480000	830	271	2	6	centromeric
TCCTTTGGATGGAGC	17Cen	17	23890000	27570000	1299	2	1	2	centromeric
TCTATCTAGCTTTTA	17Cen	17	24570000	26860000	844	427	1	3	centromeric
TCTGTGGCATCTGCA	17Cen	17	23890000	26700000	1024	236	1	8	centromeric
TGAACTATCAAAGAA	17Cen	17	23430000	27480000	3823	2	1	3	centromeric
TGCAAGTGGATATTT	17Cen	17	23890000	26840000	1068	95	14	219	centromeric
TGCAGGATCTACAAG	17Cen	17	23430000	27100000	1323	163	1	1	centromeric
TGCTCTATCCATAGG	17Cen	17	24350000	26680000	857	570	0	0	centromeric
TGCTTCCGTTTAGTT	17Cen	17	24460000	27470000	1078	339	0	0	centromeric
TGGTCACATAAAAAC	17Cen	17	24510000	26680000	800	297	0	0	centromeric
TGTAGAATGTGCAAG	17Cen	17	23890000	26840000	1066	150	5	215	centromeric
TGTGGAATGTGCAAG	17Cen	17	23890000	27460000	1283	0	3	43	centromeric
TGTGGCATCTGCAAG	17Cen	17	23430000	26700000	1206	237	3	6	centromeric
TGTTTTAGTTCTGTG	17Cen	17	23890000	26880000	1073	156	1	1	centromeric
TTATTTCCTTTACTA	17Cen	17	23890000	26880000	1078	130	1	4	centromeric
TTCACAGAAAACTCT	17Cen	17	23890000	27480000	1297	0	0	0	centromeric
TTCCAAAGACATCTT	17Cen	17	24500000	26680000	795	437	0	0	centromeric
TTCCTTTACTACCAT	17Cen	17	23940000	26970000	1113	334	5	38	centromeric
TTCGTTTTCCACCAC	17Cen	17	23430000	26680000	1187	268	5	46	centromeric
TTCTATCTAGTATTT	17Cen	17	23890000	26160000	816	404	0	0	centromeric
TTCTCAGAAACTTCT	17Cen	17	23890000	27470000	1312	2	29	168	centromeric
TTCTCAGGAACTTTT	17Cen	17	23890000	27480000	1278	0	1	1	centromeric
TTGTAGAAACTGCAA	17Cen	17	23890000	25630000	625	546	3	83	centromeric
TTTCTTTGATAGTTC	17Cen	17	23430000	27480000	2611	2	1	7	centromeric
TTTGTAGAAACTGCA	17Cen	17	23890000	25630000	627	546	1	19	centromeric
TTTTGAAGATTTCGT	17Cen	17	24570000	26830000	809	6	5	14	centromeric
AAACCTGAACTATCAAAGAA	17Cen	17	23430000	27480000	2552	2	1	3	centromeric
AAAGCTGAACTATCAAAGAA	17Cen	17	24350000	26850000	875	333	0	0	centromeric
AAATGTCCACTTGCAGATTC	17Cen	17	23890000	26700000	1036	236	24	74	centromeric
AACACTGCTCTATCCATAGG	17Cen	17	24500000	26680000	802	274	0	0	centromeric
AACATTCCTTTGGATGGAGC	17Cen	17	23890000	27570000	1284	2	0	0	centromeric
AAGCATTCTCAGAAACTTCT	17Cen	17	23890000	27470000	1292	1	29	91	centromeric
AATGCTTCTATCTAGTATTT	17Cen	17	23890000	26160000	812	397	0	0	centromeric
AATTATGGTCACATAAAAAC	17Cen	17	24510000	26680000	799	287	0	0	centromeric
ACACTGCTCTATCCATAGGA	17Cen	17	24500000	26680000	802	275	0	0	centromeric
ACCTATTTTGAAGATTTCGT	17Cen	17	24570000	26830000	807	6	0	0	centromeric
AGAAACTGCAAGTAGATATT	17Cen	17	24180000	26780000	933	221	4	8	centromeric
AGAATCTACAAGTGGATATT	17Cen	17	24460000	27480000	1062	174	19	213	centromeric
AGAATCTGCAAGTGCATATT	17Cen	17	23890000	26860000	1044	72	8	145	centromeric
AGAATCTGCAAGTGGAGATA	17Cen	17	23500000	27570000	1494	16	1	2	centromeric
AGCTTCTGTCTTCTTTTTAT	17Cen	17	24460000	26700000	809	199	0	0	centromeric
AGCTTTCTCAGAAAATTCTT	17Cen	17	23940000	27480000	1236	5	2	2	centromeric
AGGATCTACAAGTGGATATT	17Cen	17	23430000	27100000	1326	164	2	9	centromeric
AGTGTCTACAAGTGGACATT	17Cen	17	24500000	26680000	788	42	0	0	centromeric
ATGCTTCTATCTAGCTTTTA	17Cen	17	24570000	26860000	843	414	1	1	centromeric
ATGGACCGCTTTGAGGCCTA	17Cen	17	23430000	25650000	791	551	0	0	centromeric
CACAGAGTTGAACCCTCCTA	17Cen	17	24500000	26680000	798	307	0	0	centromeric
CATAATTCGTTTTCCACCAC	17Cen	17	23890000	26680000	1002	262	0	0	centromeric
CATTCAACTCACAGAGTTGA	17Cen	17	24510000	26860000	841	308	1	10	centromeric
CCAAAGGAAAGTTCAACTCT	17Cen	17	23890000	26620000	980	296	3	13	centromeric
CCCAGAGTTGAACTTTCCTT	17Cen	17	23890000	26620000	979	293	3	13	centromeric
CCCGTTTCCAAAGACATCTT	17Cen	17	24500000	26680000	795	430	0	0	centromeric
CCGAAGATGTCTTTGGAAAC	17Cen	17	24500000	26680000	794	423	0	0	centromeric
CTATTTGTAGAATGTGCAAG	17Cen	17	23890000	26840000	1061	136	1	1	centromeric
CTCAAACCTGCTCCATCCAA	17Cen	17	23890000	27410000	1236	6	0	0	centromeric
CTCTTTCTGTGGCATCTGCA	17Cen	17	23890000	26700000	1017	221	0	0	centromeric
CTCTTTTTGTAGAAACTGCA	17Cen	17	23890000	25630000	625	546	1	4	centromeric
CTGTGGCCTTCGTTCGAAAC	17Cen	17	24460000	26770000	832	463	0	0	centromeric
CTGTGGTGGAAAACGAATTA	17Cen	17	23890000	26680000	1006	260	0	0	centromeric
CTGTGTCCTTCGTTCGAAAC	17Cen	17	25090000	27480000	828	265	0	0	centromeric
CTTCTGTTTTAGTTCTGTGC	17Cen	17	24480000	26700000	787	51	0	0	centromeric
CTTGTTGTGGAATGTGCAAG	17Cen	17	23890000	27140000	1164	53	0	0	centromeric
CTTTCTGTGGCATCTGCAAG	17Cen	17	23430000	26700000	1197	222	0	0	centromeric
CTTTTCGTAGTGTCTACAAG	17Cen	17	24500000	26680000	790	41	0	0	centromeric
CTTTTTCCAGAATCTGCAAG	17Cen	17	23890000	26700000	1005	241	24	93	centromeric
CTTTTTGCAGGATCTACAAG	17Cen	17	23430000	27100000	1307	132	0	0	centromeric
GAAAAGCAATGTGAAACTCT	17Cen	17	23890000	26680000	990	87	0	0	centromeric
GAACCTTTCTTTGATAGTTC	17Cen	17	23430000	27480000	2583	2	1	3	centromeric
GAATGCAAACATCACGAAGA	17Cen	17	23460000	27560000	2628	2	2	3	centromeric
GAATGCAGACATCACGAAGA	17Cen	17	23890000	27130000	1144	119	0	0	centromeric
GAATGTGCAAGTGGATATTT	17Cen	17	24480000	26780000	832	244	1	1	centromeric
GACCTCTCCGAAGATGTCTT	17Cen	17	24500000	26680000	791	451	0	0	centromeric
GACCTCTGTGAGGAATTCGT	17Cen	17	24510000	26700000	775	15	0	0	centromeric
GAGAATGCTTCCGTTTAGTT	17Cen	17	24460000	27470000	1077	339	0	0	centromeric
GAGGGCTTTGTGGTTTGTGG	17Cen	17	23890000	27480000	1286	0	0	0	centromeric
GATAACTGCACCTAACTAAA	17Cen	17	24460000	27340000	1039	370	0	0	centromeric
GATAATTCCTTTTCCACCAC	17Cen	17	24460000	26970000	906	250	1	6	centromeric
GCTATTCCCTTTACTACCAT	17Cen	17	23890000	26700000	1006	243	0	0	centromeric
GCTATTTCCTTTACTACCAT	17Cen	17	23940000	26700000	1017	239	0	0	centromeric
GCTTCTGTTTTAGTTCTGTG	17Cen	17	23890000	26880000	1065	155	0	0	centromeric
GCTTTCTCAGAAAATTCTTT	17Cen	17	23940000	27480000	1231	6	0	0	centromeric
GGAAACGGGAGAATCTTCAC	17Cen	17	24570000	26700000	780	9	0	0	centromeric
GGAAGTTATTTCCTTTACTA	17Cen	17	23890000	26880000	1074	121	0	0	centromeric
GGAATGTGCAAGTGGAGATT	17Cen	17	24460000	27460000	1082	173	0	0	centromeric
GGCCTCTCTGAGGATTTCGT	17Cen	17	23890000	27190000	1172	165	2	9	centromeric
GGGGATAATTGCACTCTTTG	17Cen	17	24460000	26120000	585	146	0	0	centromeric
GTGAGGAATTCGTTGGAAAC	17Cen	17	24510000	26700000	772	15	0	0	centromeric
GTGTTGAAACTCTCTTTTTG	17Cen	17	24500000	26680000	802	307	0	0	centromeric
GTTTGAAACACTCTTTTTGC	17Cen	17	23990000	27480000	1237	35	2	6	centromeric
GTTTGGAAACACTCTTGTTG	17Cen	17	23890000	26780000	1034	173	0	0	centromeric
GTTTTGAAACTCTCTTTCTG	17Cen	17	23890000	27250000	1220	85	1	7	centromeric
TACTACCATAGGCCTCAAAG	17Cen	17	23430000	26970000	1273	133	22	34	centromeric
TAGCATTCACAGAAAACTCT	17Cen	17	23890000	27130000	1170	73	0	0	centromeric
TAGGAATGTTCAACTCTGTG	17Cen	17	23890000	27420000	1256	38	1	1	centromeric
TCAAAGGAAGGTTCAACTCT	17Cen	17	24500000	26510000	735	505	2	6	centromeric
TCATCACAGAGAAGCTTCTG	17Cen	17	24510000	26620000	742	20	0	0	centromeric
TCCAAAGGAAAGTTCAACTC	17Cen	17	23890000	26620000	981	293	3	13	centromeric
TCCAACGAAATCTTCAAAAT	17Cen	17	24570000	26830000	807	6	0	0	centromeric
TCCGAAGATGTCTTTGGAAA	17Cen	17	24500000	26680000	793	426	0	0	centromeric
TCTGCATTCAACTCACAGTG	17Cen	17	24510000	26660000	768	474	0	0	centromeric
TCTGTGGCCTTCGTTCGAAA	17Cen	17	24460000	26770000	833	461	0	0	centromeric
TCTGTGTCCTTCGTTCGAAA	17Cen	17	25090000	27480000	847	263	0	0	centromeric
TCTTTCTGTGGCATCTGCAA	17Cen	17	23890000	26700000	1013	224	0	0	centromeric
TCTTTTTGTAGAAACTGCAA	17Cen	17	23890000	25630000	624	546	2	20	centromeric
TGAAAAGCAATGTGAAACTC	17Cen	17	23890000	26680000	988	87	0	0	centromeric
TGAAAGGAAAGTTCAACTCG	17Cen	17	24520000	26700000	786	7	0	0	centromeric
TGAATGCAAACATCACGAAG	17Cen	17	23890000	26850000	1051	171	0	0	centromeric
TGATGACTGCATTCAACTCA	17Cen	17	23890000	27480000	1303	0	11	23	centromeric
TGCATATTTGGACCTCTGTG	17Cen	17	24510000	26700000	771	14	0	0	centromeric
TGCTTCTATCTAGCTTTTAC	17Cen	17	24570000	26860000	838	399	1	7	centromeric
TGCTTCTGTTTAGTTCTGTG	17Cen	17	23430000	26840000	1453	387	10	10	centromeric
TGGAGATATGGACCGCTTTG	17Cen	17	23430000	25650000	799	578	0	0	centromeric
TGGAGATTTGGAGCGCTTTG	17Cen	17	24460000	27460000	1071	337	2	26	centromeric
TGGATATTTGGACCACTCTG	17Cen	17	24460000	26700000	825	526	8	79	centromeric
TGTGAGGAATTCGTTGGAAA	17Cen	17	24510000	26700000	771	15	0	0	centromeric
TTCAAAACTGCGCTCTCAAA	17Cen	17	23790000	27250000	1240	186	0	0	centromeric
TTCAAAGCTTCTCTCTCGAA	17Cen	17	24460000	27400000	1063	219	0	0	centromeric
TTCAACACTGCTCTATCCAT	17Cen	17	24500000	26680000	803	286	0	0	centromeric
TTCATAGCTGCTCTTTCCAA	17Cen	17	23890000	27400000	1260	20	3	13	centromeric
TTCCAAACTGCTCTATCAAT	17Cen	17	23890000	27200000	1171	86	1	2	centromeric
TTCCAAACTGCTCTGTCAAA	17Cen	17	23890000	27470000	1299	0	3	13	centromeric
TTCCAAAGACATCTTCGGAG	17Cen	17	24500000	26680000	793	421	0	0	centromeric
TTCCAACGAATTCCTCACAG	17Cen	17	24510000	26700000	774	15	0	0	centromeric
TTCCCTTTGACAGAGCAGTT	17Cen	17	23890000	27470000	1294	0	0	0	centromeric
TTCCTATTGATAGAGCAGTT	17Cen	17	23890000	27200000	1173	85	1	2	centromeric
TTCGAAACTGCTCCATCCAA	17Cen	17	23890000	27090000	1154	141	15	16	centromeric
TTCGAACGAAGGACACAGAG	17Cen	17	25090000	27480000	846	263	0	0	centromeric
TTCGAACGAAGGCCACAGAG	17Cen	17	24460000	27570000	1119	178	0	0	centromeric
TTCTAAACTGCTACATCGCA	17Cen	17	23890000	27190000	1127	58	0	0	centromeric
TTGAAAGGAAAGTTCAACTC	17Cen	17	23940000	26790000	1010	153	0	0	centromeric
TTGAGGCCTATGGTAGTAAA	17Cen	17	23430000	26770000	1210	229	23	25	centromeric
TTGATAGTTCAGGTTTGAAA	17Cen	17	24460000	26620000	771	345	0	0	centromeric
TTGGAAACTGCTCTTTGAAA	17Cen	17	24510000	26700000	808	184	0	0	centromeric
TTGGAGGGCTTTGTGGTTTG	17Cen	17	23890000	27480000	1286	0	0	0	centromeric
TTTCAAACCTGAACTATCAA	17Cen	17	24500000	26860000	860	152	3	8	centromeric
TTTCAAACGTGAACTTTGAA	17Cen	17	23990000	26880000	1038	154	0	0	centromeric
TTTCCAAACTGCTCTGTCAA	17Cen	17	23890000	27470000	1297	0	2	4	centromeric
TTTGAAAGGAAAGTTCAACT	17Cen	17	24510000	26700000	786	7	0	0	centromeric
TTTGAGGAGTACCGTAGTAA	17Cen	17	24460000	26700000	806	12	0	0	centromeric
TTTGAGGCCTATGGTAGTAA	17Cen	17	23430000	27560000	2876	0	26	42	centromeric
TTTGTGGTTTGTGGTGGAAA	17Cen	17	23890000	27480000	1302	0	0	0	centromeric
AAAACGAATTA	17Cen	17	23890000	26680000	1030	275	1	27	centromeric
AAAGACATCTT	17Cen	17	24500000	26680000	795	481	1	145	centromeric
AAAGTTCAACT	17Cen	17	24510000	26700000	789	10	2	104	centromeric
AAGTGGAGATA	17Cen	17	23430000	27570000	1540	7	2	146	centromeric
ACATCACGAAG	17Cen	17	23890000	26850000	1058	183	1	18	centromeric
ACCTAACTAAA	17Cen	17	24460000	27470000	1087	343	2	72	centromeric
ACTCTTTTTGC	17Cen	17	23430000	27480000	1465	3	3	127	centromeric
AGAAACTGCAA	17Cen	17	23890000	27210000	1200	73	23	374	centromeric
AGAAGCTTCTG	17Cen	17	24510000	26620000	742	25	4	216	centromeric
AGAATCTTCAC	17Cen	17	24570000	26700000	783	12	1	91	centromeric
AGGACACAGAG	17Cen	17	23890000	27480000	1296	20	7	409	centromeric
AGGCCACAGAG	17Cen	17	24460000	27570000	1156	213	3	290	centromeric
AGTGGATATTT	17Cen	17	23890000	26840000	1071	101	14	516	centromeric
AGTTCAACTCG	17Cen	17	24520000	26700000	789	7	1	4	centromeric
ATCTAGTATTT	17Cen	17	23890000	26160000	825	408	2	67	centromeric
ATCTTCAAAAT	17Cen	17	24570000	26830000	817	18	1	215	centromeric
ATGGTAGTAAA	17Cen	17	23430000	27480000	1470	5	24	121	centromeric
ATGTGAAACTC	17Cen	17	23890000	26680000	1012	238	5	108	centromeric
ATTCCTCACAG	17Cen	17	24510000	26700000	776	21	2	101	centromeric
CAGAAAACTCT	17Cen	17	23890000	27480000	1298	3	2	202	centromeric
CAGGAACTTTT	17Cen	17	23890000	27480000	1285	2	1	116	centromeric
CAGGTTTGAAA	17Cen	17	23890000	26710000	998	145	6	175	centromeric
CATCTTCGGAG	17Cen	17	24500000	26680000	793	465	1	15	centromeric
CTAGCTTTTAC	17Cen	17	23890000	26860000	1077	207	2	35	centromeric
CTATCCATAGG	17Cen	17	23550000	26680000	1159	290	1	18	centromeric
CTCTCTTTCTG	17Cen	17	23890000	27560000	1334	9	3	314	centromeric
CTTCTTTTTAT	17Cen	17	24460000	26700000	813	213	1	204	centromeric
CTTGCAGATTC	17Cen	17	23890000	26700000	1042	245	24	360	centromeric
GAAAATTCTTT	17Cen	17	23940000	27480000	1245	16	5	237	centromeric
GAACCCTCCTA	17Cen	17	23430000	26680000	1197	250	2	32	centromeric
GAAGATGTCTT	17Cen	17	23430000	26680000	1205	309	1	88	centromeric
GAATGTGCAAG	17Cen	17	23890000	27460000	2542	2	25	490	centromeric
GAGGAATTCGT	17Cen	17	23890000	26960000	1228	164	27	148	centromeric
GCGCTCTCAAA	17Cen	17	23430000	27560000	1497	0	1	12	centromeric
GCTACATCGCA	17Cen	17	23890000	27190000	1134	58	1	4	centromeric
GCTCTATCCAT	17Cen	17	24350000	26680000	858	589	2	26	centromeric
GCTCTTTCCAA	17Cen	17	23890000	27480000	1311	2	3	105	centromeric
GGACCACTCTG	17Cen	17	24460000	27570000	1177	384	8	182	centromeric
GGACCTCTGTG	17Cen	17	24510000	26700000	775	25	8	175	centromeric
GGATCTACAAG	17Cen	17	23430000	27100000	1337	168	2	54	centromeric
GGCATCTGCAA	17Cen	17	23890000	26700000	1021	245	1	108	centromeric
GTCTTTGGAAA	17Cen	17	23430000	26680000	1213	279	2	205	centromeric
GTGGTTTGTGG	17Cen	17	23890000	27480000	1310	6	1	120	centromeric
GTGTCTACAAG	17Cen	17	24500000	26680000	792	44	1	35	centromeric
TACCGTAGTAA	17Cen	17	23890000	27390000	1255	26	1	8	centromeric
TAGAAACTGCA	17Cen	17	23890000	27210000	1201	77	23	189	centromeric
TAGTTCTGTGC	17Cen	17	24480000	26700000	788	56	1	63	centromeric
TATCCATAGGA	17Cen	17	23550000	26680000	1154	295	1	59	centromeric
TATGGTAGTAA	17Cen	17	23430000	27560000	3006	1	30	123	centromeric
TCCGTTTAGTT	17Cen	17	24460000	27470000	1097	343	1	13	centromeric
TCTCTCTCGAA	17Cen	17	23890000	27480000	1295	1	1	15	centromeric
TGAACTTTGAA	17Cen	17	23890000	26880000	1083	130	1	144	centromeric
TGCACTCTTTG	17Cen	17	24460000	26700000	816	16	1	71	centromeric
TGGCATCTGCA	17Cen	17	23890000	26700000	1025	244	5	182	centromeric
TGTGAAACTCT	17Cen	17	23890000	26680000	1013	237	1	131	centromeric
TTAGTTCTGTG	17Cen	17	23430000	27560000	3102	3	14	116	centromeric
TTCCTTTACTA	17Cen	17	23890000	26880000	1081	138	1	105	centromeric
TTGGATGGAGC	17Cen	17	23890000	27570000	1303	17	2	637	centromeric
TTTACTACCAT	17Cen	17	23430000	27560000	2927	3	28	173	centromeric
TTTGTGGTTTG	17Cen	17	23890000	27480000	1306	9	2	294	centromeric
AACCTGCTCTACCAA	18Cen	18	15960000	20930000	4784	0	1	2	centromeric
AACGGGATTGTCTTC	18Cen	18	15970000	20930000	2507	0	4	4	centromeric
ACCTGCTCTACCAAA	18Cen	18	15960000	20930000	4799	0	1	6	centromeric
ACTGCTCCTTCAAAA	18Cen	18	15960000	20930000	4293	0	2	4	centromeric
AGAGCAGTTTTGAAA	18Cen	18	17800000	19570000	887	111	1	7	centromeric
AGGCCCATGTTGGAA	18Cen	18	17780000	19520000	822	685	0	0	centromeric
AGGCCTATTTTGGAA	18Cen	18	17800000	19580000	849	117	1	2	centromeric
ATATTTGGCTAGCTT	18Cen	18	15960000	19610000	1703	137	2	3	centromeric
ATGGAAGTGGACATT	18Cen	18	16350000	17810000	679	995	4	22	centromeric
ATTTGCATAGCTTTG	18Cen	18	16180000	20860000	2371	35	38	170	centromeric
ATTTGCCTAGCCTTG	18Cen	18	16700000	20180000	1556	451	0	0	centromeric
ATTTGGAGCACTTAC	18Cen	18	17790000	19520000	812	119	0	0	centromeric
ATTTGGCTAGTTTTG	18Cen	18	16240000	20930000	3516	142	2	4	centromeric
CAACTGTGTTAGTTG	18Cen	18	15990000	20920000	2635	1	14	31	centromeric
CAGATACTACAAAAG	18Cen	18	18180000	19570000	659	486	1	3	centromeric
CCAGATACTACAAAA	18Cen	18	18180000	19570000	678	512	3	25	centromeric
CCCTTTTGTAGTATC	18Cen	18	18180000	19570000	659	507	1	2	centromeric
CCTTGAGGATTTCGT	18Cen	18	16700000	20180000	1573	443	4	17	centromeric
CTACTCCTTTAGTTG	18Cen	18	18420000	20920000	1311	1172	1	1	centromeric
CTGCAAGTGGCTATT	18Cen	18	16360000	19690000	1620	91	13	66	centromeric
CTGCATAGTTGTTAC	18Cen	18	17800000	19580000	852	94	1	1	centromeric
CTGCCTAGTTGTTAC	18Cen	18	16350000	20930000	2405	89	0	0	centromeric
CTGGAACTGGACTTT	18Cen	18	16360000	19610000	1512	66	0	0	centromeric
CTGTCCAGTTTTTAT	18Cen	18	15970000	19610000	1695	233	15	61	centromeric
CTGTCTAGTTGTTAT	18Cen	18	15960000	20930000	4574	0	5	41	centromeric
CTTCCCGTAACAACT	18Cen	18	17660000	20930000	1732	638	0	0	centromeric
CTTTCAGGCCCATGT	18Cen	18	17780000	19580000	845	643	0	0	centromeric
CTTTCAGGCCTACGT	18Cen	18	15960000	20860000	2504	7	0	0	centromeric
CTTTCAGGCCTATGT	18Cen	18	15970000	19610000	2431	337	1	2	centromeric
CTTTCAGGCCTATTT	18Cen	18	17800000	19580000	844	130	1	4	centromeric
CTTTGGGGATTTCGC	18Cen	18	15960000	19610000	1686	155	0	0	centromeric
GAAACACTCTTTTTC	18Cen	18	15990000	19960000	2831	526	33	324	centromeric
GAAATCCTCAAGGCT	18Cen	18	16700000	20180000	1568	453	0	0	centromeric
GAAATGGTCTTTTTG	18Cen	18	17800000	19570000	882	110	1	4	centromeric
GAACCACCGTTTTGA	18Cen	18	15960000	20930000	4325	0	2	4	centromeric
GACTGCTCTATGAAA	18Cen	18	18010000	19610000	793	864	2	6	centromeric
GATTTCGCTGGAAGC	18Cen	18	16960000	19610000	1215	586	1	1	centromeric
GATTTCGTGGGAAAC	18Cen	18	15990000	20930000	2475	1	24	79	centromeric
GCACTTACCGGCCTA	18Cen	18	17800000	19520000	816	113	0	0	centromeric
GCGATTTCAGGGCTA	18Cen	18	17800000	19570000	882	92	0	0	centromeric
GCTCCTTCAAAACGG	18Cen	18	15960000	20930000	4265	0	2	4	centromeric
GCTTTGAGGATTTCG	18Cen	18	16180000	20860000	2358	19	2	7	centromeric
GGATTTCGCTGGAAG	18Cen	18	16960000	19610000	1216	592	1	1	centromeric
GGATTTCGTGGGAAA	18Cen	18	15990000	20930000	2474	0	25	79	centromeric
GGCCCATGTTGGAAA	18Cen	18	17780000	19580000	845	697	1	4	centromeric
GGCCTACGTTGGAAA	18Cen	18	15960000	20860000	2519	7	4	39	centromeric
GGCCTATGTTGGAAA	18Cen	18	15970000	19610000	2432	339	7	235	centromeric
GGCCTATTTTGGAAA	18Cen	18	17800000	19580000	850	120	5	186	centromeric
GGGCTAAGGTGAAAA	18Cen	18	15960000	19610000	1712	160	1	2	centromeric
GTAGAACATTCCCTT	18Cen	18	15960000	20930000	4771	0	0	0	centromeric
GTGATGTTTGTATTC	18Cen	18	15960000	19960000	3770	607	1	1	centromeric
GTGTAAGTGGACATT	18Cen	18	15990000	20730000	2667	67	1	9	centromeric
TATCATAGAGCAGGT	18Cen	18	15960000	19920000	2516	462	1	3	centromeric
TATTTGGCTAGCTTT	18Cen	18	15960000	19610000	1707	137	1	1	centromeric
TCCAGATACTACAAA	18Cen	18	15960000	20930000	6204	0	14	86	centromeric
TCCCTTTGGTAGAGC	18Cen	18	15960000	20930000	4794	0	1	2	centromeric
TCCTTTTGTAGTATC	18Cen	18	15970000	20930000	5068	0	14	81	centromeric
TCTCTATGAAAAGAA	18Cen	18	17230000	19610000	1083	688	26	121	centromeric
TCTGCATAGTTGTTA	18Cen	18	17800000	19580000	849	110	0	0	centromeric
TCTGCCTAGTTGTTA	18Cen	18	17660000	20930000	1777	704	0	0	centromeric
TCTGTCCAGTTTTTA	18Cen	18	15970000	19610000	1716	246	15	61	centromeric
TCTGTCTAGTTGTTA	18Cen	18	15960000	20930000	4584	0	5	36	centromeric
TCTTCCCATAAAAAC	18Cen	18	15970000	19610000	1699	173	4	36	centromeric
TCTTTTTTTAGTATA	18Cen	18	19350000	20860000	801	981	13	89	centromeric
TGTAGTATCTGGAAC	18Cen	18	16270000	18160000	836	902	17	65	centromeric
TGTAGTGTGTGTAAG	18Cen	18	17000000	20920000	2029	538	3	4	centromeric
TTCCCTTTCCAAAAT	18Cen	18	17800000	19580000	849	118	1	4	centromeric
TTCCCTTTCCAACAT	18Cen	18	16350000	20930000	2366	74	1	3	centromeric
TTCCTTTTCCAACAT	18Cen	18	15970000	19610000	1741	177	27	343	centromeric
TTCCTTTTCCAACGT	18Cen	18	15960000	20860000	2518	12	1	24	centromeric
TTTAGTATATGGAAG	18Cen	18	19350000	20860000	748	970	16	101	centromeric
TTTCCCTTTCCAACA	18Cen	18	17780000	19520000	822	721	1	2	centromeric
TTTGGAGCGATTTCA	18Cen	18	17800000	19570000	884	91	1	1	centromeric
TTTTGAGGATTTCGT	18Cen	18	16320000	20920000	3425	165	10	68	centromeric
TTTTGGAGCGATTTC	18Cen	18	17800000	19570000	881	91	1	1	centromeric
AAACTGCTCCTTCAAAACGG	18Cen	18	15960000	20930000	4184	0	2	4	centromeric
AAACTTCTCTATGAAAAGAA	18Cen	18	17500000	19610000	991	774	19	74	centromeric
AAATATCTTCCCATAAAAAC	18Cen	18	15970000	19610000	1697	172	4	22	centromeric
AACACCCCTTTTGTAGTATC	18Cen	18	18180000	19570000	658	501	0	0	centromeric
AACACTCTTTTTTTAGTATA	18Cen	18	19350000	20860000	781	968	10	70	centromeric
AACATTCCCTTTGGTAGAGC	18Cen	18	15960000	20930000	4732	0	0	0	centromeric
AATATCTTCCCGTAACAACT	18Cen	18	17660000	20930000	1730	638	0	0	centromeric
ACAGAGTAGAACATTCCCTT	18Cen	18	15960000	20930000	4701	0	0	0	centromeric
AGATATTTCCCTTTCCAACA	18Cen	18	17780000	19520000	822	714	0	0	centromeric
AGGATATTTGCATAGCTTTG	18Cen	18	16180000	20860000	2352	35	20	52	centromeric
AGGTTCTACTCCTTTAGTTG	18Cen	18	18420000	20730000	1214	1199	0	0	centromeric
AGTATATGGAAGTGGACATT	18Cen	18	16350000	17810000	678	960	4	9	centromeric
AGTATCTGGAACTGGACTTT	18Cen	18	16360000	19610000	1505	66	0	0	centromeric
AGTGGATATTTGGCTAGCTT	18Cen	18	15960000	19610000	1695	115	2	3	centromeric
AGTGTGTGTAAGTGGACATT	18Cen	18	15990000	20730000	2638	67	0	0	centromeric
AGTTCCAGATACTACAAAAG	18Cen	18	18180000	19570000	651	469	0	0	centromeric
ATCACTCCTTTTGTAGTATC	18Cen	18	15970000	20930000	4432	0	1	1	centromeric
ATGCTTCTGCATAGTTGTTA	18Cen	18	17800000	19580000	848	110	0	0	centromeric
ATGCTTCTGCCTAGTTGTTA	18Cen	18	17660000	20930000	1760	693	0	0	centromeric
ATGCTTCTGTCCAGTTTTTA	18Cen	18	15970000	19610000	1694	245	15	45	centromeric
ATGCTTCTGTCTAGTTGTTA	18Cen	18	15960000	20930000	4532	0	5	24	centromeric
ATGTTCAACTGTGTTAGTTG	18Cen	18	15990000	19610000	1774	145	14	28	centromeric
ATTCCAACCTGCTCTATGAT	18Cen	18	16180000	19920000	2394	477	0	0	centromeric
CAGTTCCAGATACTACAAAA	18Cen	18	18180000	19570000	670	481	0	0	centromeric
CATAGCTTTGAGGATTTCGT	18Cen	18	16180000	20860000	2309	35	39	129	centromeric
CCAACGAAATCCTCAAGGCT	18Cen	18	16700000	20180000	1558	437	0	0	centromeric
CCACTTCCAGATACTACAAA	18Cen	18	15960000	20930000	4469	0	14	64	centromeric
CCAGTTCCAGATACTACAAA	18Cen	18	16270000	18160000	818	864	0	0	centromeric
CCTAGCCTTGAGGATTTCGT	18Cen	18	16700000	20180000	1564	439	0	0	centromeric
CCTTTTGTAGTATCTGGAAC	18Cen	18	16270000	18160000	817	864	0	0	centromeric
CCTTTTGTAGTATCTGGAAG	18Cen	18	15960000	20930000	4466	0	14	66	centromeric
CTTGAGGATTTCGTTGGAAA	18Cen	18	16700000	20180000	1554	428	4	19	centromeric
CTTTCAGGCCCATGTTGGAA	18Cen	18	17780000	19520000	822	633	0	0	centromeric
CTTTCAGGCCTATTTTGGAA	18Cen	18	17800000	19580000	843	117	0	0	centromeric
CTTTTTCTGGAATCTGCAAG	18Cen	18	15960000	19640000	2480	256	9	68	centromeric
CTTTTTGTAGTGTGTGTAAG	18Cen	18	17000000	20920000	2002	531	3	3	centromeric
CTTTTTTTAGTATATGGAAG	18Cen	18	19350000	20860000	742	968	13	88	centromeric
GAATTGAACCACCGTTTTGA	18Cen	18	15960000	20930000	4250	0	2	4	centromeric
GAGCGCTTTCAGGCCCATGT	18Cen	18	17780000	19580000	844	605	0	0	centromeric
GAGCGCTTTCAGGCCTACGT	18Cen	18	15960000	18930000	1400	834	0	0	centromeric
GAGCGCTTTCAGGCCTATGT	18Cen	18	15970000	19610000	2258	316	0	0	centromeric
GAGCGCTTTCAGGCCTATTT	18Cen	18	17800000	19580000	843	122	1	2	centromeric
GATATTTCCCTTTCCAAAAT	18Cen	18	17800000	19580000	848	118	0	0	centromeric
GATATTTCCCTTTCCAACAT	18Cen	18	16350000	20930000	2357	74	1	1	centromeric
GATATTTCCTTTTCCAACAT	18Cen	18	15970000	19610000	1737	172	18	233	centromeric
GATATTTCCTTTTCCAACGT	18Cen	18	15960000	20860000	2501	12	1	23	centromeric
GCATAGCTTTGAGGATTTCG	18Cen	18	16180000	20860000	2319	19	0	0	centromeric
GCTAGCTTTGGGGATTTCGC	18Cen	18	15960000	19610000	1677	155	0	0	centromeric
GCTAGTTTTGAGGATTTCGT	18Cen	18	16320000	20920000	3371	160	1	3	centromeric
GGAATCTGCAAGTGGCTATT	18Cen	18	16360000	19690000	1586	89	2	4	centromeric
GGACTTTTGGAGCGATTTCA	18Cen	18	17800000	19570000	875	90	0	0	centromeric
GTGGATATTTGGCTAGCTTT	18Cen	18	15960000	19610000	1702	117	1	1	centromeric
GTTTTGAAACACTCTTTTTC	18Cen	18	16170000	19960000	2626	527	6	42	centromeric
GTTTTGAAATGGTCTTTTTG	18Cen	18	17800000	19570000	882	110	0	0	centromeric
TCAAAACTGCTCCTTCAAAA	18Cen	18	16170000	20930000	4069	17	2	4	centromeric
TCTTTGTGATGTTTGTATTC	18Cen	18	15960000	19950000	3715	592	0	0	centromeric
TGCTTCTGCATAGTTGTTAC	18Cen	18	17800000	19580000	852	94	0	0	centromeric
TGCTTCTGCCTAGTTGTTAC	18Cen	18	16350000	20930000	2384	88	0	0	centromeric
TGCTTCTGTCCAGTTTTTAT	18Cen	18	15970000	19610000	1673	232	15	43	centromeric
TGCTTCTGTCTAGTTGTTAT	18Cen	18	15960000	20930000	4530	0	5	25	centromeric
TGGACATTTGGAGCACTTAC	18Cen	18	17790000	19520000	812	118	0	0	centromeric
TGGACTTTTGGAGCGATTTC	18Cen	18	17800000	19570000	872	90	1	1	centromeric
TGGATATTTGGCTAGTTTTG	18Cen	18	16240000	20030000	2957	665	2	4	centromeric
TGGCTATTTGGCTAGATTTG	18Cen	18	16360000	19690000	1568	90	0	0	centromeric
TGGGAAACGGGATTGTCTTC	18Cen	18	15990000	20930000	2448	0	0	0	centromeric
TTACCGGCCTAAGGTGAAAA	18Cen	18	17800000	19600000	833	114	0	0	centromeric
TTCAAACCTGCTCTACCAAA	18Cen	18	15960000	20930000	4643	0	0	0	centromeric
TTCCAACCTGCTCTATGATA	18Cen	18	16180000	19920000	2397	477	1	3	centromeric
TTCCCTATCATAGAGCAGGT	18Cen	18	15960000	19920000	2496	462	0	0	centromeric
TTGAGGATTTCGTGGGAAAC	18Cen	18	16180000	20860000	2349	18	2	7	centromeric
TTGATAGAGCAGTTTTGAAA	18Cen	18	17800000	19570000	887	111	0	0	centromeric
TTGGAGCACTTACCGGCCTA	18Cen	18	17790000	19520000	815	113	0	0	centromeric
TTGGAGCGATTTCAGGGCTA	18Cen	18	17800000	19570000	881	92	0	0	centromeric
TTGGGGATTTCGCTGGAAGC	18Cen	18	17090000	19610000	1117	593	0	0	centromeric
TTTCAAACCTGCTCTACCAA	18Cen	18	15960000	20930000	4725	0	0	0	centromeric
TTTCAGGCCCATGTTGGAAA	18Cen	18	17780000	19580000	845	642	0	0	centromeric
TTTCAGGCCTACGTTGGAAA	18Cen	18	15960000	20860000	2457	7	0	0	centromeric
TTTCAGGCCTATGTTGGAAA	18Cen	18	15970000	19610000	2426	334	2	6	centromeric
TTTCAGGCCTATTTTGGAAA	18Cen	18	17800000	19580000	850	120	1	4	centromeric
TTTCAGGGCTAAGGTGAAAA	18Cen	18	15960000	19610000	1684	145	0	0	centromeric
TTTCCTTTTTCACCTTAGGC	18Cen	18	16350000	19920000	1598	334	2	4	centromeric
TTTGAGGATTTCGTGGGAAA	18Cen	18	16180000	20860000	2342	18	2	5	centromeric
TTTGGGGATTTCGCTGGAAG	18Cen	18	17090000	19610000	1119	598	0	0	centromeric
AACATTCCCTT	18Cen	18	15960000	20930000	4895	5	14	166	centromeric
AAGTGGCTATT	18Cen	18	16360000	19690000	1624	92	13	141	centromeric
ATACTACAAAA	18Cen	18	18180000	19570000	680	541	5	213	centromeric
ATAGTTGTTAC	18Cen	18	17800000	19580000	852	96	1	45	centromeric
CACCGTTTTGA	18Cen	18	15960000	20930000	4393	0	2	13	centromeric
CAGGCCCATGT	18Cen	18	17780000	19580000	845	696	1	100	centromeric
CAGGCCTACGT	18Cen	18	15960000	20860000	2542	8	1	10	centromeric
CAGGCCTATGT	18Cen	18	15970000	19610000	2439	341	3	56	centromeric
CAGGCCTATTT	18Cen	18	17800000	19580000	850	134	1	62	centromeric
CAGTTTTGAAA	18Cen	18	17800000	19570000	888	125	2	301	centromeric
CATAGTTGTTA	18Cen	18	17800000	19580000	849	112	1	44	centromeric
CATGTTGGAAA	18Cen	18	17780000	19580000	846	741	1	168	centromeric
CCATGTTGGAA	18Cen	18	17780000	19520000	822	728	21	161	centromeric
CCGTAACAACT	18Cen	18	17660000	20930000	1745	641	1	6	centromeric
CCTAGTTGTTA	18Cen	18	17660000	20930000	1788	709	1	33	centromeric
CCTTTCCAACA	18Cen	18	17780000	19520000	822	730	3	151	centromeric
CTAGTTGTTAC	18Cen	18	16350000	20930000	2428	91	3	37	centromeric
CTAGTTGTTAT	18Cen	18	15960000	20930000	5981	1	5	73	centromeric
CTATTTTGGAA	18Cen	18	17800000	19580000	851	120	1	132	centromeric
CTCCTTCAAAA	18Cen	18	15960000	20930000	4376	3	2	119	centromeric
CTTCAAAACGG	18Cen	18	15960000	20930000	4338	0	2	28	centromeric
CTTTCCAAAAT	18Cen	18	17800000	19580000	849	127	1	166	centromeric
CTTTCCAACAT	18Cen	18	16350000	20930000	2375	75	5	97	centromeric
GAGCGATTTCA	18Cen	18	17800000	19570000	884	92	1	18	centromeric
GCATAGCTTTG	18Cen	18	16180000	20860000	2394	38	38	249	centromeric
GCCTAGCCTTG	18Cen	18	16700000	20180000	1556	456	1	42	centromeric
GGAGCACTTAC	18Cen	18	17800000	19520000	815	120	1	53	centromeric
GGAGCGATTTC	18Cen	18	17800000	19570000	881	105	6	62	centromeric
GGATTGTCTTC	18Cen	18	15970000	20930000	2529	2	4	51	centromeric
GGCTAGTTTTG	18Cen	18	16240000	20930000	3527	148	2	99	centromeric
GGGGATTTCGC	18Cen	18	15960000	19610000	1695	162	1	12	centromeric
GTATCTGGAAC	18Cen	18	16270000	19610000	1555	220	17	125	centromeric
GTGTGTGTAAG	18Cen	18	15990000	20920000	2762	6	4	259	centromeric
TACGTTGGAAA	18Cen	18	15960000	20860000	2572	163	26	171	centromeric
TACTACAAAAG	18Cen	18	18180000	19570000	661	511	1	65	centromeric
TATGTTGGAAA	18Cen	18	15970000	19610000	2497	355	35	573	centromeric
TATTTTGGAAA	18Cen	18	17800000	19580000	852	127	14	732	centromeric
TCCTCAAGGCT	18Cen	18	16700000	20180000	1570	459	1	120	centromeric
TCCTTTAGTTG	18Cen	18	18420000	20920000	1325	1183	1	54	centromeric
TCGCTGGAAGC	18Cen	18	16960000	19610000	1215	590	2	35	centromeric
TCGTGGGAAAC	18Cen	18	15990000	20930000	2491	3	24	148	centromeric
TCTAGTTGTTA	18Cen	18	15960000	20930000	5913	1	5	109	centromeric
TGAGGATTTCG	18Cen	18	15990000	20860000	2489	24	25	93	centromeric
TGCTCTACCAA	18Cen	18	15960000	20930000	4910	1	1	69	centromeric
TGGCTAGCTTT	18Cen	18	15960000	19610000	1709	164	1	78	centromeric
TGGTCTTTTTG	18Cen	18	17800000	19570000	882	114	1	139	centromeric
TGTGTTAGTTG	18Cen	18	15990000	20920000	2648	3	14	99	centromeric
TGTTTGTATTC	18Cen	18	15960000	19960000	3787	612	3	97	centromeric
TTACCGGCCTA	18Cen	18	17800000	19600000	840	116	1	6	centromeric
TTCGCTGGAAG	18Cen	18	16960000	19610000	1217	594	2	17	centromeric
TTCGTGGGAAA	18Cen	18	15990000	20930000	2491	1	25	161	centromeric
TTGGCTAGCTT	18Cen	18	15960000	19610000	1703	139	2	66	centromeric
TTTCAGGGCTA	18Cen	18	15960000	19610000	1696	156	3	87	centromeric
TTTGGTAGAGC	18Cen	18	15960000	20930000	4953	5	1	206	centromeric
TTTTCCAACGT	18Cen	18	15960000	20860000	2553	14	4	58	centromeric
TTTTTAGTATA	18Cen	18	19350000	20860000	816	989	16	251	centromeric
ATTCAGACATCCTTG	19Cen	19	26000000	28650000	2296	219	1	3	centromeric
ATTCAGACTTCTTTG	19Cen	19	26290000	28990000	2248	135	4	26	centromeric
CCAACGAAAGCCTCA	19Cen	19	26000000	28650000	2328	206	2	9	centromeric
CCATTGAACTCAAAG	19Cen	19	26350000	28870000	1550	173	1	6	centromeric
CCGCTTTGAGTTCAA	19Cen	19	26150000	28870000	1605	136	1	6	centromeric
CCTTGAGGCTTTCGT	19Cen	19	26000000	28650000	2325	206	2	9	centromeric
GTTCAATGGTAGAAT	19Cen	19	26130000	28840000	1714	132	1	5	centromeric
CGTTTCCAACGAAAGCCTCA	19Cen	19	26000000	28650000	2235	198	2	8	centromeric
CTTGAGGCTTTCGTTGGAAA	19Cen	19	26000000	28650000	2322	205	2	8	centromeric
GACATCCTTGAGGCTTTCGT	19Cen	19	26000000	28650000	2200	183	0	0	centromeric
TGGATATTCAGACATCCTTG	19Cen	19	26000000	28650000	2254	212	1	3	centromeric
TGGATATTCAGACTTCTTTG	19Cen	19	26290000	28770000	2098	229	4	23	centromeric
TTCAGCCGCTTTGAGTTCAA	19Cen	19	26150000	28870000	1597	136	1	6	centromeric
TTCTACCATTGAACTCAAAG	19Cen	19	26350000	28870000	1528	173	1	6	centromeric
TTTGAGTTCAATGGTAGAAT	19Cen	19	26350000	28840000	1522	168	1	4	centromeric
AGACATCCTTG	19Cen	19	26000000	28650000	2309	222	1	120	centromeric
AGACTTCTTTG	19Cen	19	26290000	28990000	2251	146	4	195	centromeric
CGAAAGCCTCA	19Cen	19	26000000	28650000	2359	225	2	17	centromeric
TGAACTCAAAG	19Cen	19	26150000	28870000	1633	144	1	146	centromeric
TTTGAGTTCAA	19Cen	19	26150000	28870000	1634	141	1	144	centromeric
AAACACTCTTTCTGT	XCen	X	57810000	60920000	1456	1	16	42	centromeric
AAACAGAAGCATTCT	XCen	X	57820000	60920000	1352	0	2	7	centromeric
AACTGCTCCATCAAA	XCen	X	57820000	60920000	2692	0	28	103	centromeric
AACTGCTCCATCAGA	XCen	X	58930000	60110000	521	324	3	12	centromeric
AACTGCTGTTTCAAA	XCen	X	57820000	60920000	1446	0	26	44	centromeric
AAGAAATCTTCAAAG	XCen	X	57810000	60920000	1466	0	11	26	centromeric
AAGGAAAAGGCTTTC	XCen	X	57820000	60910000	1415	0	1	1	centromeric
AAGTGGCTATTTAGC	XCen	X	58930000	60830000	830	46	0	0	centromeric
AAGTTCAACTCTGTG	XCen	X	57820000	60920000	1378	0	10	45	centromeric
AATTCTTTGTGACGA	XCen	X	57820000	60910000	1437	0	24	24	centromeric
ACGAAGGCCACCCAG	XCen	X	58940000	60380000	600	369	0	0	centromeric
ACGAAGGCTACAAAG	XCen	X	57820000	60280000	1084	281	1	6	centromeric
AGACGTTTCAAACGA	XCen	X	57820000	59680000	794	510	0	0	centromeric
AGATTCCAAAGAAAG	XCen	X	58320000	60920000	1230	212	1	1	centromeric
AGATTTCACTGGAAA	XCen	X	57810000	60920000	1453	0	1	2	centromeric
AGCTGCGCTATCAAA	XCen	X	57820000	60920000	1422	0	0	0	centromeric
AGCTGCTCTTTCAAA	XCen	X	58200000	60920000	1271	154	0	0	centromeric
AGGAATGTTCAACTC	XCen	X	57820000	60920000	1451	0	3	18	centromeric
AGTTTAGTTTTTCTG	XCen	X	57820000	60920000	1433	1	1	2	centromeric
ATCTGCTCTATCAAT	XCen	X	58340000	60920000	1193	217	1	1	centromeric
ATGGAGTTTAACTCA	XCen	X	58930000	60840000	912	44	0	0	centromeric
ATGGCATTCAACTCA	XCen	X	57820000	60400000	1190	228	11	13	centromeric
ATTGATAGAGCAGAT	XCen	X	58340000	60920000	1196	220	0	0	centromeric
ATTTAGCGGGCTTGG	XCen	X	57820000	60920000	1338	0	0	0	centromeric
ATTTGGACCACTGGG	XCen	X	58420000	60380000	826	173	1	1	centromeric
ATTTGGAGCTCTCTG	XCen	X	58930000	60280000	526	375	3	31	centromeric
CAAGTGGCTATTTAG	XCen	X	58930000	60830000	861	46	1	1	centromeric
CAATGTTAAACTCTG	XCen	X	57810000	60920000	1403	0	1	2	centromeric
CACCTAAAAGCTAAA	XCen	X	58330000	60920000	1145	191	0	0	centromeric
CAGATTCTACTACAA	XCen	X	58330000	60920000	1149	230	1	3	centromeric
CATATAAAAACCAGA	XCen	X	58930000	60840000	899	120	4	9	centromeric
CATATAAAAGGCAAA	XCen	X	57820000	60190000	968	328	1	1	centromeric
CCACAGGCCTCAAAG	XCen	X	57820000	60180000	1006	236	2	8	centromeric
CCGCTTTGAGGCCTG	XCen	X	57820000	60560000	1128	115	2	4	centromeric
CTGCAAATGGAGATT	XCen	X	57810000	60920000	1452	0	1	7	centromeric
CTGCAAGGGGATATG	XCen	X	57820000	60920000	1416	0	3	5	centromeric
CTGCTTTGAGGCCTA	XCen	X	57810000	60920000	1433	1	8	33	centromeric
CTGTAAGTGGATACG	XCen	X	58410000	60200000	803	382	1	1	centromeric
CTGTGGGATCCGCAA	XCen	X	57820000	60920000	1405	0	0	0	centromeric
CTTCCCATAACTGAA	XCen	X	57820000	60920000	1410	0	0	0	centromeric
CTTCCGTTCAGTTAT	XCen	X	57820000	60920000	1417	0	0	0	centromeric
CTTGGAGGACTGTGT	XCen	X	57820000	60910000	1341	0	1	1	centromeric
CTTTGAAGATTTCAC	XCen	X	57810000	60910000	1400	0	1	1	centromeric
CTTTGAAGATTTCTT	XCen	X	57890000	60920000	1397	26	26	63	centromeric
CTTTGGAATCTGCAA	XCen	X	58320000	60920000	1205	214	0	0	centromeric
GAAACCCTCTTTCTT	XCen	X	58320000	60920000	1183	206	1	3	centromeric
GAACAATCCTTCTGA	XCen	X	58930000	60110000	519	322	1	4	centromeric
GAACATGCCTTTTGA	XCen	X	58930000	60920000	890	244	0	0	centromeric
GAACATTCGTTATGA	XCen	X	57820000	60920000	1438	0	0	0	centromeric
GAACCCTCCTTTTGA	XCen	X	58930000	60830000	875	30	0	0	centromeric
GAGAGTGCTACCGTC	XCen	X	58930000	60840000	879	114	0	0	centromeric
GATATTTGGACCACT	XCen	X	58420000	60380000	822	173	3	5	centromeric
GATGGAGTTTAACTC	XCen	X	58930000	60840000	909	44	0	0	centromeric
GATTCCAAAGAAAGA	XCen	X	58320000	60920000	1222	215	0	0	centromeric
GCAGATTCTACTACA	XCen	X	58330000	60920000	1147	232	1	1	centromeric
GCTATTTAGCGGGCT	XCen	X	58930000	60830000	820	44	0	0	centromeric
GCTCCATCAAAAGGA	XCen	X	58930000	60830000	881	34	13	46	centromeric
GCTTCCGTTCAGTTA	XCen	X	57820000	60920000	1417	0	0	0	centromeric
GGAATGTTCAACTCT	XCen	X	57820000	60920000	1450	0	10	124	centromeric
GGACTGTGTTGGAAA	XCen	X	57820000	60920000	1352	0	1	1	centromeric
GGATATTTGGACCAC	XCen	X	57820000	60910000	1400	0	1	1	centromeric
GGCCTGTGGTAGTGA	XCen	X	58930000	60180000	524	217	1	1	centromeric
GGTAGAATCTGCAGG	XCen	X	57820000	60920000	1417	0	25	40	centromeric
GTGAAATCTTCAAAG	XCen	X	58630000	60910000	1028	340	1	1	centromeric
GTTTGTGTTTAGTTA	XCen	X	58210000	60910000	1185	125	1	2	centromeric
TACAAAACGTGTGTT	XCen	X	57820000	60870000	1399	7	0	0	centromeric
TACCAAAAGTGTATT	XCen	X	57820000	60920000	1459	0	1	2	centromeric
TATTCTTTGTGATGA	XCen	X	57810000	60920000	1399	0	0	0	centromeric
TCGAGAATCTGCAAG	XCen	X	57820000	60920000	1387	1	5	12	centromeric
TCTACAATGTGCAAG	XCen	X	57820000	60910000	1413	0	1	1	centromeric
TCTGTGGGATCCGCA	XCen	X	57820000	60920000	1414	0	0	0	centromeric
TCTTTGGAATCTGCA	XCen	X	58320000	60920000	1202	212	1	3	centromeric
TGAACTCTCAAAGGC	XCen	X	57820000	60900000	1440	0	1	1	centromeric
TGAAGATAAAGGAAA	XCen	X	57820000	60920000	1380	1	1	5	centromeric
TGCCTTTGAGAGTTC	XCen	X	57820000	60380000	1187	197	1	1	centromeric
TGCTCCATCAAAAGG	XCen	X	58930000	60830000	872	34	0	0	centromeric
TGTAGAATCTGTAAG	XCen	X	57820000	60200000	1137	328	24	444	centromeric
TTCCAAATACACTTT	XCen	X	57820000	60920000	1452	0	1	2	centromeric
TTCCGTTTAGCTTTT	XCen	X	58330000	60920000	1143	186	1	1	centromeric
TTCCTTCACTACCAC	XCen	X	58930000	60180000	559	218	0	0	centromeric
TTCTATGTCGTTTTT	XCen	X	57820000	59620000	811	568	0	0	centromeric
TTTCTGTGAAGATAA	XCen	X	58460000	60910000	1095	277	1	1	centromeric
TTTGGACCTCTTTGA	XCen	X	58920000	60830000	848	77	3	18	centromeric
TTTGGTAGAATCTGC	XCen	X	57820000	60920000	1420	0	25	45	centromeric
TTTGTGTTTAGTTAT	XCen	X	58210000	60910000	1211	125	1	1	centromeric
AAAACTGCTCCATCAAAAGG	XCen	X	58930000	60830000	866	32	0	0	centromeric
AAAAGCAATGTTAAACTCTG	XCen	X	57810000	60920000	1377	0	0	0	centromeric
AAACTAAACAGAAGCATTCT	XCen	X	58930000	60840000	833	47	1	1	centromeric
AAACTGCTCCATCAAAAGGA	XCen	X	58930000	60830000	879	34	13	35	centromeric
AACTTCATATAAAAACCAGA	XCen	X	58930000	60380000	647	178	1	1	centromeric
AAGTGGATATTTGGACCACT	XCen	X	58420000	60380000	820	172	3	4	centromeric
AAGTGGCTATTTAGCGGGCT	XCen	X	58930000	60830000	817	44	0	0	centromeric
AATGCTTCCGTTTAGCTTTT	XCen	X	58330000	60920000	1079	180	0	0	centromeric
AATGCTTCTATGTCGTTTTT	XCen	X	57820000	59620000	768	557	0	0	centromeric
ACACTTTTGGTAGAATCTGC	XCen	X	57820000	60920000	1403	0	1	1	centromeric
ACTTGCAGATTCTACTACAA	XCen	X	58330000	60920000	1131	230	0	0	centromeric
AGAATCTGCAAATGGAGATT	XCen	X	57810000	60920000	1433	0	0	0	centromeric
AGAATCTGTAAGTGGATACG	XCen	X	58410000	60200000	801	371	0	0	centromeric
AGATAAAGGAAAAGGCTTTC	XCen	X	57820000	60910000	1373	0	0	0	centromeric
AGGGAAAGTTCAACTCTGTG	XCen	X	57820000	60910000	1351	0	1	2	centromeric
AGTTTGCTTCCGTTCAGTTA	XCen	X	57820000	60920000	1409	0	0	0	centromeric
ATCAACTTCCCATAACTGAA	XCen	X	57820000	60920000	1391	0	0	0	centromeric
ATCCTATTGATAGAGCAGAT	XCen	X	58360000	60920000	1167	198	0	0	centromeric
ATCTTCACCTAAAAGCTAAA	XCen	X	58380000	60920000	1101	195	0	0	centromeric
ATGTGCAAGTGGCTATTTAG	XCen	X	58930000	60830000	851	46	0	0	centromeric
CAAAAGGAAAGTTCAACTCT	XCen	X	57810000	60920000	1335	0	1	1	centromeric
CAAAAGGAATGTTCAACTCT	XCen	X	57820000	60920000	1428	0	1	2	centromeric
CAAGTGGATATTTGGACCAC	XCen	X	58630000	60910000	1050	331	0	0	centromeric
CACTACCACAGGCCTCAAAG	XCen	X	58930000	60180000	523	207	0	0	centromeric
CACTTGCAGATTCTACTACA	XCen	X	58330000	60920000	1134	232	0	0	centromeric
CAGAAAATTCTTTGTGACGA	XCen	X	57820000	60910000	1428	0	24	24	centromeric
CAGAATATTCTTTGTGATGA	XCen	X	57810000	60920000	1387	0	0	0	centromeric
CATATACCCGTTTCGAACGA	XCen	X	57820000	60280000	1050	250	1	1	centromeric
CTCTTTCTGTGGGATCCGCA	XCen	X	57820000	60920000	1394	0	0	0	centromeric
CTCTTTCTTTGGAATCTGCA	XCen	X	58320000	60920000	1190	207	0	0	centromeric
CTTGCAGATTCCAAAGAAAG	XCen	X	58320000	60920000	1206	208	0	0	centromeric
CTTTCTGTGGGATCCGCAAG	XCen	X	57810000	60920000	1387	0	7	8	centromeric
CTTTCTTTGGAATCTGCAAG	XCen	X	58320000	60920000	1191	208	25	42	centromeric
CTTTTGGTAGAATCTGCAGG	XCen	X	57820000	60920000	1411	0	25	33	centromeric
CTTTTTCGAGAATCTGCAAG	XCen	X	57820000	60920000	1345	1	5	10	centromeric
CTTTTTCTACAATGTGCAAG	XCen	X	57820000	60910000	1358	0	1	1	centromeric
CTTTTTGTAGAATCTGTAAG	XCen	X	57820000	60200000	1101	324	22	305	centromeric
GAACCTGAACTCTCAAAGGC	XCen	X	57820000	60380000	1154	194	0	0	centromeric
GAACCTGCCTTTGAGAGTTC	XCen	X	57820000	60380000	1166	194	0	0	centromeric
GACCTCTTTGAAGATTTCAC	XCen	X	58630000	60910000	1026	340	1	1	centromeric
GACCTCTTTGAAGATTTCTT	XCen	X	57890000	60920000	1387	24	11	22	centromeric
GAGCTGAACATGCCTTTTGA	XCen	X	58930000	60730000	794	305	0	0	centromeric
GAGCTGAACATTCGTTATGA	XCen	X	57820000	60920000	1428	0	0	0	centromeric
GAGGTCCAAATATCCCCTTG	XCen	X	58410000	60920000	1138	220	0	0	centromeric
GATATAGACGTTTCAAACGA	XCen	X	57820000	59680000	781	506	0	0	centromeric
GATTCTACAAAACGTGTGTT	XCen	X	57820000	60870000	1384	6	0	0	centromeric
GATTCTACCAAAAGTGTATT	XCen	X	57820000	60920000	1437	0	0	0	centromeric
GCAGTTTCCAAATACACTTT	XCen	X	57820000	60920000	1433	0	0	0	centromeric
GCGGGCTTGGAGGACTGTGT	XCen	X	57820000	60910000	1273	0	0	0	centromeric
GCTTCAGTTTAGTTTTTCTG	XCen	X	57820000	59450000	687	547	0	0	centromeric
GGAATCTGCAAGGGGATATG	XCen	X	57820000	60920000	1402	0	3	3	centromeric
GGATATTTGGACCTCTTTGA	XCen	X	58920000	60830000	840	75	3	6	centromeric
GGGATATTTGGACCTCTCTG	XCen	X	57820000	60920000	1429	0	19	24	centromeric
GGGTGGCCTTCGTTCGAAAC	XCen	X	58940000	60270000	552	374	0	0	centromeric
GTCAAAGCTGCGCTATCAAA	XCen	X	58930000	60840000	857	46	0	0	centromeric
GTGACGATGGAGTTTAACTC	XCen	X	58930000	60840000	903	42	0	0	centromeric
GTTCTTTCCTTCACTACCAC	XCen	X	59000000	60180000	516	126	0	0	centromeric
GTTTCGAAACACTCTTTCTG	XCen	X	57820000	60920000	1408	0	13	15	centromeric
GTTTGCTTCCGTTCAGTTAT	XCen	X	57820000	60920000	1405	0	0	0	centromeric
GTTTTGAAACCCTCTTTCTT	XCen	X	58320000	60920000	1167	203	1	2	centromeric
TCAAAAGGAAAGTTCAACTC	XCen	X	57810000	60920000	1402	0	1	1	centromeric
TCAAAAGGAATGTTCAACTC	XCen	X	57820000	60920000	1429	0	1	2	centromeric
TCGTCTTTCTGTGAAGATAA	XCen	X	58460000	60910000	1082	269	0	0	centromeric
TCTTTCTGTGGGATCCGCAA	XCen	X	57820000	60920000	1390	0	0	0	centromeric
TCTTTCTTTGGAATCTGCAA	XCen	X	58320000	60920000	1194	210	0	0	centromeric
TGACGATGGAGTTTAACTCA	XCen	X	58930000	60840000	905	41	0	0	centromeric
TGAGGATGGCATTCAACTCA	XCen	X	57820000	60400000	1169	223	0	0	centromeric
TGGAGATTTGGACCGCTTTG	XCen	X	57820000	60920000	1392	0	22	26	centromeric
TGGATATTTGGACCACTGGG	XCen	X	58420000	60380000	804	172	0	0	centromeric
TGGATATTTGGAGCTCTCTG	XCen	X	58930000	60280000	526	370	3	28	centromeric
TGGCTATTTAGCGGGCTTGG	XCen	X	58930000	60830000	798	44	0	0	centromeric
TGGGTGGCCTTCGTTCGAAA	XCen	X	58940000	60270000	554	388	0	0	centromeric
TGTCAAAGCTGCGCTATCAA	XCen	X	58930000	60840000	855	44	0	0	centromeric
TGTGCAAGTGGCTATTTAGC	XCen	X	58930000	60830000	820	46	0	0	centromeric
TTCAAAACTGCTCCATCAAA	XCen	X	57820000	60920000	1515	0	28	70	centromeric
TTCAAACGAAGGCTACAAAG	XCen	X	57820000	60280000	1072	281	1	4	centromeric
TTCATAGCTGCTCTTTCAAA	XCen	X	58200000	60920000	1222	154	0	0	centromeric
TTCCAAAGAAATCTTCAAAG	XCen	X	57890000	60920000	1388	24	11	23	centromeric
TTCCAATCTGCTCTATCAAT	XCen	X	58340000	60920000	1189	214	0	0	centromeric
TTCCAGTGAAATCTTCAAAG	XCen	X	58630000	60910000	1024	340	1	1	centromeric
TTCGAAACTGCTGTTTCAAA	XCen	X	57820000	60920000	1392	0	21	27	centromeric
TTCGAACGAAGGCCACCCAG	XCen	X	58940000	60380000	593	358	0	0	centromeric
TTCTGTGAAGATAAAGGAAA	XCen	X	58460000	60910000	1087	276	0	0	centromeric
TTGAAGATTTCACTGGAAAC	XCen	X	57810000	60920000	1379	0	1	1	centromeric
TTGAAGATTTCTTTGGAAAC	XCen	X	57890000	60880000	1369	31	23	96	centromeric
TTGCAAACCTGAACTATCAA	XCen	X	58410000	60920000	1116	95	3	7	centromeric
TTGCAAACTGCTCTATCAAA	XCen	X	58930000	60860000	905	321	0	0	centromeric
TTGCAGATTCCAAAGAAAGA	XCen	X	58320000	60920000	1211	209	0	0	centromeric
TTGGAAACTGCTCCATCAAA	XCen	X	58910000	60920000	892	263	0	0	centromeric
TTGGACCGCTTTGAGGCCTG	XCen	X	57820000	60560000	1115	112	2	3	centromeric
TTGGACTGCTTTGAGGCCTA	XCen	X	57810000	60920000	1405	0	2	9	centromeric
TTGGAGGACTGTGTTGGAAA	XCen	X	57820000	60920000	1315	0	0	0	centromeric
TTTCGAAACACTCTTTCTGT	XCen	X	57820000	60920000	1408	0	12	12	centromeric
TTTCGAACCTGAACTCTCAA	XCen	X	58330000	60380000	947	376	0	0	centromeric
TTTCTGAGAGTGCTACCGTC	XCen	X	58930000	60840000	877	112	0	0	centromeric
TTTGAAGATTTCACTGGAAA	XCen	X	57810000	60910000	1390	0	1	1	centromeric
TTTGAAGATTTCTTTGGAAA	XCen	X	57890000	60920000	1386	26	25	110	centromeric
TTTGAGGCCTGTGGTAGTGA	XCen	X	58930000	60180000	521	210	0	0	centromeric
AAAAGGCTTTC	XCen	X	57820000	60910000	1432	13	1	191	centromeric
AAAAGTGTATT	XCen	X	57820000	60920000	1463	7	2	170	centromeric
AAACGTGTGTT	XCen	X	57820000	60910000	1432	2	1	28	centromeric
AAATACACTTT	XCen	X	57820000	60920000	1464	8	1	228	centromeric
AAATGGAGATT	XCen	X	57810000	60920000	1465	15	1	234	centromeric
AAGGGGATATG	XCen	X	57820000	60920000	1436	7	3	85	centromeric
AATCCTTCTGA	XCen	X	58930000	60110000	520	336	1	90	centromeric
ACTCTTTCTGT	XCen	X	57810000	60920000	1464	6	16	154	centromeric
AGCGGGCTTGG	XCen	X	57820000	60920000	1364	0	1	47	centromeric
AGGCCACCCAG	XCen	X	58420000	60380000	808	187	2	172	centromeric
AGGCTACAAAG	XCen	X	57820000	60920000	1436	6	1	104	centromeric
AGTTTAACTCA	XCen	X	58930000	60840000	916	48	4	76	centromeric
ATGCCTTTTGA	XCen	X	58930000	60920000	896	279	3	256	centromeric
ATGTCGTTTTT	XCen	X	57820000	59620000	817	571	1	20	centromeric
ATTCGTTATGA	XCen	X	57820000	60920000	1444	1	1	5	centromeric
ATTCTACTACA	XCen	X	58330000	60920000	1160	236	1	76	centromeric
ATTTGGACCAC	XCen	X	57820000	60910000	1424	6	1	56	centromeric
CAATGTGCAAG	XCen	X	57820000	60920000	1434	3	2	55	centromeric
CATCAAAAGGA	XCen	X	58930000	60830000	886	37	38	248	centromeric
CCAAAGAAAGA	XCen	X	58320000	60920000	1225	230	2	277	centromeric
CCATAACTGAA	XCen	X	57820000	60920000	1451	5	1	68	centromeric
CCATCAAAAGG	XCen	X	58930000	60830000	876	63	2	209	centromeric
CCCTCTTTCTT	XCen	X	58320000	60920000	1227	220	1	141	centromeric
CCGTTCAGTTA	XCen	X	57820000	60920000	1441	0	1	8	centromeric
CCTCCTTTTGA	XCen	X	58930000	60830000	876	38	2	112	centromeric
CGTTCAGTTAT	XCen	X	57820000	60920000	1437	0	1	3	centromeric
CTTTGTGACGA	XCen	X	57820000	60910000	1458	0	25	43	centromeric
CTTTGTGAGGA	XCen	X	57820000	60920000	1434	12	2	167	centromeric
CTTTGTGATGA	XCen	X	57810000	60920000	1447	9	12	232	centromeric
GAAGATTTCAC	XCen	X	57810000	60920000	1426	4	2	93	centromeric
GAGGACTGTGT	XCen	X	57820000	60920000	1364	2	3	115	centromeric
GAGTTTAACTC	XCen	X	58930000	60840000	911	49	1	45	centromeric
GATAAAGGAAA	XCen	X	57820000	60920000	1395	22	2	393	centromeric
GCGCTATCAAA	XCen	X	57810000	60920000	1433	0	1	8	centromeric
GCTCTTTCAAA	XCen	X	57810000	60920000	1447	3	8	158	centromeric
GCTGTTTCAAA	XCen	X	57820000	60920000	1463	11	28	154	centromeric
[truncated: 474 more rows]

## Sheet: targetable_repeats
Targetable repeats
		Co-ordinates of the target repeat in chm13 T2T genome					sgRNA with most abundant bind sites in target repeat
type	ref	coord	chr	start	end	sgrnas_targeting_repeat	sequence	Number of perfect sites in target repeat	Notes
centromeric	1Cen	chr1:121810000-126290000	1	121810000	126290000	21	ATTCAGCGGTT	1933
centromeric	2Cen	chr2:92309993-94669993	2	92309993	94669993	24	AACACTGTTAGTTGA	3515
centromeric	3Cen	chr3:91729996-92589996	3	91729996	92589996	3	GATTGGAAACACTCTTTTTG	838
centromeric	4Cen	chr4:50429991-54869991	4	50429991	54869991	176	TTTGATACAGCATTT	3121
centromeric	5Cen	chr5:47069991-49589991	5	47069991	49589991	35	TTTTTCATATA	2606
centromeric	6Cen	chr6:58279994-61159994	6	58279994	61159994	313	TTCTTCTGTCT	2858
centromeric	7Cen	chr7:60409994-63719994	7	60409994	63719994	85	AACAGTAGAAA	6136
centromeric	8Cen	chr8:44239991-46319991	8	44239991	46319991	128	ACTATAAAAAG	1498
centromeric	9Cen	chr9:44939999-47579999	9	44939999	47579999	62	TTTGAGGCCTATGTTGAAAA	2350
centromeric	10Cen	chr10:39619995-41879995	10	39619995	41879995	92	TTTTCTGCCAT	1942
centromeric	11Cen	chr11:51019993-54469993	11	51019993	54469993	107	TAAAAACCAAA	3781
centromeric	12Cen	chr12:34589991-37209991	12	34589991	37209991	110	CTTTCTTTTGA	5355
centromeric	13Cen	chr13:15540000-17500000	13	15540000	17500000	21	TTTCTTTTGATGCAGCAGTT	1289
centromeric	14Cen	chr14:10329994-11519994	14	10329994	11519994	3	AATGCACATATCACA	526
centromeric	16Cen	chr16:35839999-37819999	16	35839999	37819999	98	TGGCCTCTTAG	1187
centromeric	17Cen	chr17:23429996-27569996	17	23429996	27569996	266	TGAACTATCAAAGAA	3823
centromeric	18Cen	chr18:15959991-20929991	18	15959991	20929991	214	TCCAGATACTACAAA	6204
centromeric	19Cen	chr19:25999995-28989995	19	25999995	28989995	20	CGAAAGCCTCA	2359
centromeric	XCen	chrX:57809992-60919992	X	57809992	60919992	240	AACTGCTCCATCAAA	2692
pericentromeric	1b	chr1:129010000-142240000	1	129010000	142240000	110	TCATCATCGGA	13780
telomere-proximal	1a	chr1:2080000-2270000	1	2080000	2270000	22	ATGCTCACCTG	1465	Targeted by chr1-telo
pericentromeric	2	chr2:92319993-94079993	2	92319993	94079993	9	AACAGTCCCTTTCATAGAGC	1759
telomere-proximal	3b	chr3:198169996-198209996	3	198169996	198209996	1	TGATATCACAG	648
pericentromeric	3a	chr3:90719996-91479996	3	90719996	91479996	8	AGCGCCGTTTG	662
pericentromeric	4	chr4:52539991-54859991	4	52539991	54859991	4	ATGCTCCTGTC	667
pericentromeric	6	chr6:58569994-61049994	6	58569994	61049994	25	AAATACTACAAAAAC	861
pericentromeric	7	chr7:61379994-63709994	7	61379994	63709994	6	TCTAGCATGAA	2077
pericentromeric	9a	chr9:45879999-47569999	9	45879999	47569999	10	GAGAACACACA	622
pericentromeric	9b	chr9:49059999-76529999	9	49059999	76529999	120	TGCAGGGGAATGGAA	30008
telomere-proximal	10b	chr10:129359995-129379995	10	129359995	129379995	15	GAGAAGTCTAG	713
pericentromeric	10a	chr10:40309995-41619995	10	40309995	41619995	3	CAAGCGATTCT	560
pericentromeric	11	chr11:53229993-54469993	11	53229993	54469993	5	AAAAACTAAAC	839
pericentromeric	12	chr12:36329991-37199991	12	36329991	37199991	3	CTGCACAAATA	581
pericentromeric	13	chr13:13940000-15540000	13	13940000	15540000	31	ACAGTATATAATACATATTT	767
pericentromeric	14	chr14:10949994-12689994	14	10949994	12689994	6	CAGCTTTCAGCTCTA	1073
pericentromeric	15	chr15:5969997-13949997	15	5969997	13949997	12	TTCCATTCCAT	4016
pericentromeric	16a	chr16:36879999-37819999	16	36879999	37819999	6	GAGACACTCTTTTGG	565
pericentromeric	16b	chr16:39519999-52209999	16	39519999	52209999	28	GATGATTCCAT	7814
pericentromeric	17	chr17:25639996-27479996	17	25639996	27479996	2	GATGCATTCTC	640
pericentromeric	18	chr18:15959991-17499991	18	15959991	17499991	14	TGCTCTTTTTG	662
pericentromeric	19	chr19:27459995-28619995	19	27459995	28619995	7	AATTCCACAAA	718
pericentromeric	Xa	chrX:57819992-59039992	X	57819992	59039992	5	GGCAGAATCTGCAAG	546
pericentromeric	Xb	chrX:59639992-60829992	X	59639992	60829992	1	CAGTTGAACCCTCCTTTTGA	501
