# Supplementary material for: Targeted assembly of ectopic kinetochores to induce chromosome‐specific segmental aneuploidies
Source: EMBO J. 2023 Apr 17;42(10):e111587. doi: 10.15252/embj.2022111587 (PMC10183824; doi:10.15252/embj.2022111587)
Supplement: Supplementary file 3 — Movie EV2 [file EMBJ-42-e111587-s003.zip]

Archive with 2 entries (2 files):
- EMBOJ-2022-111587R-movie_EV2_legend.docx
- Movie EV2 - CENPT C9 Mps1i.mp4
